# Supplementary material for: Physicochemical and metabolic constraints for thermodynamics-based stoichiometric modelling under mesophilic growth conditions
Source: PLoS Comput Biol. 2021 Jan 25;17(1):e1007694. doi: 10.1371/journal.pcbi.1007694 (PMC7861524; doi:10.1371/journal.pcbi.1007694)
Supplement: S2 Dataset — (XLSX) [file pcbi.1007694.s003.xlsx]

## Sheet: S2 Dataset
S2 Dataset
Variation of flux values among tests
Claudio Tomi-Andrino et al. (2020)
	Variance > 1e-4 (tolerance)
	Available 13C-MFA
	Non-redundant(test #)
#	Reaction	1(1)	2(3)	3(12)	5(20)	4(31)	VAR.S
1	NF_ACt2rpp	0	-100	0	0	-100	3000
2	NF_ACt4pp	0	100	0	0	100	3000
3	NF_NAt3pp	100	100	0	0	100	3000
4	NF_PROt2rpp	0	-0.0014487	-100	-100	0	2999.97
5	NF_PROt4pp	0	0.0014487	100	100	0	2999.97
6	NF_CA2t3pp	0	0	99.9986	99.9986	0	2999.91
7	NF_CAt6pp	-0.0014487	-0.0014487	-100	-100	-0.0014487	2999.91
8	NF_GLYt2pp_copy2	-100	0	0	0	0	2000
9	NF_GLYt4pp	100	0	0	0	0	2000
10	NF_GLCtex_copy2	0	2.93	2.93	2.93	2.93	1.71698
11	NF_GLCtex_copy1	2.93	0	0	0	0	1.71698
12	NF_FBA	1.66002	0	0	2.03231	0	1.03982
13	NF_PFK	1.66002	0	0	2.03231	0	1.03982
14	NF_FBA3	0.300238	1.96025	2.33255	0.300238	1.96025	0.978019
15	NF_PFK_3	0.300238	1.96025	2.33255	0.300238	1.96025	0.978019
16	NF_TALA	0	-1.66002	-2.03231	0	-1.66002	0.978019
17	NF_ADK1	0	0.892935	0.730788	0.730788	0.892935	0.138397
18	NF_PRPPS	-0.47095	0.259837	0.259837	0.259837	0.259837	0.10681
19	NF_PPM	-0.730788	0	0	0	0	0.10681
20	NF_R15BPK	0.730788	0	0	0	0	0.10681
21	NF_R1PK	0.730788	0	0	0	0	0.10681
22	NF_DHAPT	0.372295	0.372295	0	0	0.372295	0.041581
23	NF_F6PA	0.372295	0.372295	0	0	0.372295	0.041581
24	NF_PYK	0	0	0.372295	0.372295	0	0.041581
25	NF_VALTA	0	-0.279585	0	-0.279585	-0.279585	0.0234504
26	NF_VPAMTr	0.117778	-0.161808	0.117778	-0.161808	-0.161808	0.0234504
27	NF_ALATA_L	-0.279585	0	-0.279585	0	0	0.0234504
28	NF_ACS	0	0.162147	0	0	0.162147	0.0078875
29	NF_PPK	-0.975333	-1.13748	-0.975333	-0.975333	-1.13748	0.0078875
30	NF_ACKr	0.162147	0	0.162147	0.162147	0	0.0078875
31	NF_PTAr	-0.162147	0	-0.162147	-0.162147	0	0.0078875
32	NF_PAPSR	0.0344948	0.0689897	0	0	0.0689897	0.00118989
33	NF_TRDR	0.0344948	0.0689897	0	0	0.0689897	0.00118989
34	NF_GRXR	0.0344948	0	0.0689897	0.0689897	0	0.00118989
35	NF_GTHOr	0.0344948	0	0.0689897	0.0689897	0	0.00118989
36	NF_PAPSR2	0.0344948	0	0.0689897	0.0689897	0	0.00118989
37	NF_G3PAT160	0	0.0177612	0	0	0.0177612	9.46382e-05
38	NF_ACPPAT160	0.0177612	0	0.0177612	0.0177612	0	9.46382e-05
39	NF_APG3PAT160	0.0177612	0	0.0177612	0.0177612	0	9.46382e-05
40	NF_ACPPAT161	0	0.0209341	0.0209341	0.0209341	0.0209341	8.76477e-05
41	NF_APG3PAT161	0	0.0209341	0.0209341	0.0209341	0.0209341	8.76477e-05
42	NF_G3PAT161	0.0209341	0	0	0	0	8.76477e-05
43	NF_GLYCLTt2rpp	-0.0014487	0	0	0	-0.0014487	6.29616e-07
44	NF_GLYCLTt4pp	0.0014487	0	0	0	0.0014487	6.29616e-07
45	NF_IPDPS	0.00058755	0.000664925	0.00058755	0.00058755	0.000664925	1.79607e-09
46	NF_IPDDI	0	7.73751e-05	0	0	7.73751e-05	1.79607e-09
47	NF_DMPPS	7.73751e-05	0	7.73751e-05	7.73751e-05	0	1.79607e-09
48	NF_PDX5POi	6.20671e-05	6.20671e-05	0	0	6.20671e-05	1.1557e-09
49	NF_PDX5PO2	0	0	6.20671e-05	6.20671e-05	0	1.1557e-09
50	NF_MOX	0.000390494	0.000390494	0.000452561	0.000452561	0.000390494	1.1557e-09
51	NF_MDH	1.591	1.591	1.59094	1.59094	1.591	1.1557e-09
52	NF_CYTBO3_4pp	11.12	11.12	11.12	11.12	11.12	3.07577e-27
53	NF_EX_h2o_e	13.5057	13.5057	13.5057	13.5057	13.5057	2.97006e-27
54	NF_H2Otex	-13.5057	-13.5057	-13.5057	-13.5057	-13.5057	2.97006e-27
55	NF_H2Otpp	-13.5057	-13.5057	-13.5057	-13.5057	-13.5057	2.97006e-27
56	NF_EX_hxa_e	-5.68434e-14	0	-5.68434e-14	-5.68434e-14	0	9.69352e-28
57	NF_HEXt2rpp	5.68434e-14	0	5.68434e-14	5.68434e-14	0	9.69352e-28
58	NF_HXAtex	5.68434e-14	0	5.68434e-14	5.68434e-14	0	9.69352e-28
59	NF_EX_h_e	2.60848	2.60848	2.60848	2.60848	2.60848	8.73516e-28
60	NF_Htex	-2.60848	-2.60848	-2.60848	-2.60848	-2.60848	8.73516e-28
61	NF_EX_co2_e	6.15509	6.15509	6.15509	6.15509	6.15509	3.99558e-28
62	NF_CO2tex	-6.15509	-6.15509	-6.15509	-6.15509	-6.15509	3.99558e-28
63	NF_CO2tpp	-6.15509	-6.15509	-6.15509	-6.15509	-6.15509	3.99558e-28
64	NF_ENO	4.35668	4.35668	4.35668	4.35668	4.35668	3.99558e-28
65	NF_PGM	-4.35668	-4.35668	-4.35668	-4.35668	-4.35668	3.99558e-28
66	NF_EX_nh4_e	-3.00617	-3.00617	-3.00617	-3.00617	-3.00617	3.99361e-28
67	NF_NH4tex	3.00617	3.00617	3.00617	3.00617	3.00617	3.99361e-28
68	NF_NH4tpp	3.00617	3.00617	3.00617	3.00617	3.00617	3.99361e-28
69	NF_EX_pi_e	-0.268484	-0.268484	-0.268484	-0.268484	-0.268484	3.4251e-28
70	NF_PIt2rpp	0.268484	0.268484	0.268484	0.268484	0.268484	3.4251e-28
71	NF_PItex	0.268484	0.268484	0.268484	0.268484	0.268484	3.4251e-28
72	NF_EX_ac_e	0	-2.84217e-14	0	0	-2.84217e-14	2.42338e-28
73	NF_EX_pro__L_e	0	0	-2.84217e-14	-2.84217e-14	0	2.42338e-28
74	NF_ACtex	0	2.84217e-14	0	0	2.84217e-14	2.42338e-28
75	NF_PROtex	0	0	2.84217e-14	2.84217e-14	0	2.42338e-28
76	NF_GLUDy	-2.38018	-2.38018	-2.38018	-2.38018	-2.38018	2.32763e-28
77	NF_MTHFC	0.2752	0.2752	0.2752	0.2752	0.2752	1.84905e-28
78	NF_MTHFD	0.2752	0.2752	0.2752	0.2752	0.2752	1.84905e-28
79	NF_FUM	1.5912	1.5912	1.5912	1.5912	1.5912	1.79712e-28
80	NF_EX_gly_e	-2.84217e-14	0	0	0	0	1.61559e-28
81	NF_CLPNS181pp	0	-2.84217e-14	-2.84217e-14	-2.84217e-14	-2.84217e-14	1.61559e-28
82	NF_GLYtex	2.84217e-14	0	0	0	0	1.61559e-28
83	NF_EX_gua_e	-2.84217e-14	-2.84217e-14	-2.84217e-14	-2.84217e-14	0	1.61559e-28
84	NF_GUAtex	2.84217e-14	2.84217e-14	2.84217e-14	2.84217e-14	0	1.61559e-28
85	NF_GUAtpp	2.84217e-14	2.84217e-14	2.84217e-14	2.84217e-14	0	1.61559e-28
86	NF_PUNP4	-2.84217e-14	-2.84217e-14	-2.84217e-14	-2.84217e-14	0	1.61559e-28
87	NF_GLNS	0.503945	0.503945	0.503945	0.503945	0.503945	1.5805e-28
88	NF_NADH16pp	9.72658	9.72658	9.72658	9.72658	9.72658	1.13596e-28
89	NF_ASPTA	-0.814854	-0.814854	-0.814854	-0.814854	-0.814854	1.12123e-28
90	NF_GHMT2r	0.310469	0.310469	0.310469	0.310469	0.310469	9.61463e-29
91	NF_GAPD	4.8349	4.8349	4.8349	4.8349	4.8349	9.54522e-29
92	NF_PGK	-4.8349	-4.8349	-4.8349	-4.8349	-4.8349	9.54522e-29
93	NF_PGCD	0.478215	0.478215	0.478215	0.478215	0.478215	7.76758e-29
94	NF_PSERT	0.478215	0.478215	0.478215	0.478215	0.478215	7.76758e-29
95	NF_PSP_L	0.478215	0.478215	0.478215	0.478215	0.478215	7.76758e-29
96	NF_GLUPRT	0.124757	0.124757	0.124757	0.124757	0.124757	5.35186e-29
97	NF_GARFT	0.124757	0.124757	0.124757	0.124757	0.124757	5.35186e-29
98	NF_PRAGSr	0.124757	0.124757	0.124757	0.124757	0.124757	5.35186e-29
99	NF_PRAIS	0.124757	0.124757	0.124757	0.124757	0.124757	5.35186e-29
100	NF_PRFGS	0.124757	0.124757	0.124757	0.124757	0.124757	5.35186e-29
101	NF_ADSL1r	0.0832303	0.0832303	0.0832303	0.0832303	0.0832303	5.03673e-29
102	NF_ADSS	0.0832303	0.0832303	0.0832303	0.0832303	0.0832303	5.03673e-29
103	NF_AIRC2	0.124695	0.124695	0.124695	0.124695	0.124695	4.97138e-29
104	NF_AIRC3	-0.124695	-0.124695	-0.124695	-0.124695	-0.124695	4.97138e-29
105	NF_ADSL2r	0.124695	0.124695	0.124695	0.124695	0.124695	4.97138e-29
106	NF_PRASCSi	0.124695	0.124695	0.124695	0.124695	0.124695	4.97138e-29
107	NF_AICART	0.151063	0.151063	0.151063	0.151063	0.151063	4.62262e-29
108	NF_IMPC	-0.151063	-0.151063	-0.151063	-0.151063	-0.151063	4.62262e-29
109	NF_HCO3E	0.188226	0.188226	0.188226	0.188226	0.188226	4.26318e-29
110	NF_NDPK1	0.220053	0.220053	0.220053	0.220053	0.220053	4.26318e-29
111	NF_RPE	0.494338	0.494338	0.494338	0.494338	0.494338	3.36468e-29
112	NF_PDH	2.48174	2.48174	2.48174	2.48174	2.48174	3.14558e-29
113	NF_ACONTa	1.60021	1.60021	1.60021	1.60021	1.60021	3.13202e-29
114	NF_ACONTb	1.60021	1.60021	1.60021	1.60021	1.60021	3.13202e-29
115	NF_CS	1.60021	1.60021	1.60021	1.60021	1.60021	3.13202e-29
116	NF_ICDHyr	1.60021	1.60021	1.60021	1.60021	1.60021	3.13202e-29
117	NF_TPI	2.29322	2.29322	2.29322	2.29322	2.29322	3.13079e-29
118	NF_AKGDH	1.30095	1.30095	1.30095	1.30095	1.30095	3.00137e-29
119	NF_PGI	1.86451	1.86451	1.86451	1.86451	1.86451	3.00137e-29
120	NF_SUCOAS	-1.15487	-1.15487	-1.15487	-1.15487	-1.15487	3.00137e-29
121	NF_G6PDH2r	1.06549	1.06549	1.06549	1.06549	1.06549	2.99521e-29
122	NF_GND	1.06549	1.06549	1.06549	1.06549	1.06549	2.99521e-29
123	NF_PGL	1.06549	1.06549	1.06549	1.06549	1.06549	2.99521e-29
124	NF_SUCDi	1.30114	1.30114	1.30114	1.30114	1.30114	2.99521e-29
125	NF_PPC	0.823672	0.823672	0.823672	0.823672	0.823672	1.91607e-29
126	NF_GLYCL	0.015198	0.015198	0.015198	0.015198	0.015198	1.39083e-29
127	NF_RPI	-0.560075	-0.560075	-0.560075	-0.560075	-0.560075	1.12875e-29
128	NF_FADRx	0.566526	0.566526	0.566526	0.566526	0.566526	1.07883e-29
129	NF_TKT1	0.300238	0.300238	0.300238	0.300238	0.300238	9.2876e-30
130	NF_TKT2	0.1941	0.1941	0.1941	0.1941	0.1941	7.78788e-30
131	NF_ASPK	0.297554	0.297554	0.297554	0.297554	0.297554	3.19627e-30
132	NF_ASAD	-0.297554	-0.297554	-0.297554	-0.297554	-0.297554	3.19627e-30
133	NF_BIOMASS_Ec_iJO1366_core_53p95M	0.278328	0.278328	0.278328	0.278328	0.278328	2.29879e-30
134	NF_ACLS	0.243333	0.243333	0.243333	0.243333	0.243333	1.73391e-30
135	NF_DHAD1	0.243333	0.243333	0.243333	0.243333	0.243333	1.73391e-30
136	NF_KARA1	-0.243333	-0.243333	-0.243333	-0.243333	-0.243333	1.73391e-30
137	NF_EX_ca2_e	-0.0014487	-0.0014487	-0.0014487	-0.0014487	-0.0014487	1.71844e-30
138	NF_CA2tex	0.0014487	0.0014487	0.0014487	0.0014487	0.0014487	1.71844e-30
139	NF_CBMKr	0.174397	0.174397	0.174397	0.174397	0.174397	9.99365e-31
140	NF_HSDy	-0.194308	-0.194308	-0.194308	-0.194308	-0.194308	9.98402e-31
141	NF_HSK	0.15147	0.15147	0.15147	0.15147	0.15147	9.98402e-31
142	NF_THRS	0.15147	0.15147	0.15147	0.15147	0.15147	9.98402e-31
143	NF_NDPK2	0.118368	0.118368	0.118368	0.118368	0.118368	6.9892e-31
144	NF_CHORS	0.106076	0.106076	0.106076	0.106076	0.106076	5.06327e-31
145	NF_DDPA	0.106076	0.106076	0.106076	0.106076	0.106076	5.06327e-31
146	NF_DHQS	0.106076	0.106076	0.106076	0.106076	0.106076	5.06327e-31
147	NF_DHQTi	0.106076	0.106076	0.106076	0.106076	0.106076	5.06327e-31
148	NF_PSCVT	0.106076	0.106076	0.106076	0.106076	0.106076	5.06327e-31
149	NF_SHK3Dr	0.106076	0.106076	0.106076	0.106076	0.106076	5.06327e-31
150	NF_SHKK	0.106076	0.106076	0.106076	0.106076	0.106076	5.06327e-31
151	NF_IPMD	0.125395	0.125395	0.125395	0.125395	0.125395	2.99867e-31
152	NF_IPPMIa	-0.125395	-0.125395	-0.125395	-0.125395	-0.125395	2.99867e-31
153	NF_IPPMIb	-0.125395	-0.125395	-0.125395	-0.125395	-0.125395	2.99867e-31
154	NF_IPPS	0.125395	0.125395	0.125395	0.125395	0.125395	2.99867e-31
155	NF_LEUTAi	0.125395	0.125395	0.125395	0.125395	0.125395	2.99867e-31
156	NF_OMCDC	0.125395	0.125395	0.125395	0.125395	0.125395	2.99867e-31
157	NF_DAPE	0.103245	0.103245	0.103245	0.103245	0.103245	2.99675e-31
158	NF_DHDPRy	0.103245	0.103245	0.103245	0.103245	0.103245	2.99675e-31
159	NF_DHDPS	0.103245	0.103245	0.103245	0.103245	0.103245	2.99675e-31
160	NF_SDPDS	0.103245	0.103245	0.103245	0.103245	0.103245	2.99675e-31
161	NF_SDPTA	-0.103245	-0.103245	-0.103245	-0.103245	-0.103245	2.99675e-31
162	NF_THDPS	0.103245	0.103245	0.103245	0.103245	0.103245	2.99675e-31
163	NF_UMPK	0.105219	0.105219	0.105219	0.105219	0.105219	2.9953e-31
164	NF_DAPDC	0.0955113	0.0955113	0.0955113	0.0955113	0.0955113	2.84941e-31
165	NF_ACACT1r	0.0990513	0.0990513	0.0990513	0.0990513	0.0990513	2.81764e-31
166	NF_ACACT2r	0.0990513	0.0990513	0.0990513	0.0990513	0.0990513	2.81764e-31
167	NF_ACACT3r	0.0990513	0.0990513	0.0990513	0.0990513	0.0990513	2.81764e-31
168	NF_ACACT4r	0.0990513	0.0990513	0.0990513	0.0990513	0.0990513	2.81764e-31
169	NF_ACACT5r	0.0990513	0.0990513	0.0990513	0.0990513	0.0990513	2.81764e-31
170	NF_ACOAD1f	-0.0990513	-0.0990513	-0.0990513	-0.0990513	-0.0990513	2.81764e-31
171	NF_ACOAD2f	-0.0990513	-0.0990513	-0.0990513	-0.0990513	-0.0990513	2.81764e-31
172	NF_ACOAD3f	-0.0990513	-0.0990513	-0.0990513	-0.0990513	-0.0990513	2.81764e-31
173	NF_ACOAD4f	-0.0990513	-0.0990513	-0.0990513	-0.0990513	-0.0990513	2.81764e-31
174	NF_ACOAD5f	-0.0990513	-0.0990513	-0.0990513	-0.0990513	-0.0990513	2.81764e-31
175	NF_ECOAH5	0.0990513	0.0990513	0.0990513	0.0990513	0.0990513	2.81764e-31
176	NF_ECOAH1	0.0990513	0.0990513	0.0990513	0.0990513	0.0990513	2.81764e-31
177	NF_ECOAH2	0.0990513	0.0990513	0.0990513	0.0990513	0.0990513	2.81764e-31
178	NF_ECOAH3	0.0990513	0.0990513	0.0990513	0.0990513	0.0990513	2.81764e-31
179	NF_ECOAH4	0.0990513	0.0990513	0.0990513	0.0990513	0.0990513	2.81764e-31
180	NF_HACD1	0.0990513	0.0990513	0.0990513	0.0990513	0.0990513	2.81764e-31
181	NF_HACD2	0.0990513	0.0990513	0.0990513	0.0990513	0.0990513	2.81764e-31
182	NF_HACD3	0.0990513	0.0990513	0.0990513	0.0990513	0.0990513	2.81764e-31
183	NF_HACD4	0.0990513	0.0990513	0.0990513	0.0990513	0.0990513	2.81764e-31
184	NF_HACD5	0.0990513	0.0990513	0.0990513	0.0990513	0.0990513	2.81764e-31
185	NF_ASPCT	0.0920694	0.0920694	0.0920694	0.0920694	0.0920694	2.56341e-31
186	NF_DHORD2	0.0920694	0.0920694	0.0920694	0.0920694	0.0920694	2.56341e-31
187	NF_DHORTS	-0.0920694	-0.0920694	-0.0920694	-0.0920694	-0.0920694	2.56341e-31
188	NF_ORPT	-0.0920694	-0.0920694	-0.0920694	-0.0920694	-0.0920694	2.56341e-31
189	NF_OMPDC	0.0920694	0.0920694	0.0920694	0.0920694	0.0920694	2.56341e-31
190	NF_CHORM	0.0900068	0.0900068	0.0900068	0.0900068	0.0900068	2.2726e-31
191	NF_EX_so4_e	-0.0701971	-0.0701971	-0.0701971	-0.0701971	-0.0701971	2.0776e-31
192	NF_SO4t2pp	0.0701971	0.0701971	0.0701971	0.0701971	0.0701971	2.0776e-31
193	NF_SO4tex	0.0701971	0.0701971	0.0701971	0.0701971	0.0701971	2.0776e-31
194	NF_ACGK	0.0823271	0.0823271	0.0823271	0.0823271	0.0823271	2.06267e-31
195	NF_ACGS	0.0823271	0.0823271	0.0823271	0.0823271	0.0823271	2.06267e-31
196	NF_ACODA	0.0823271	0.0823271	0.0823271	0.0823271	0.0823271	2.06267e-31
197	NF_ACOTA	-0.0823271	-0.0823271	-0.0823271	-0.0823271	-0.0823271	2.06267e-31
198	NF_AGPR	-0.0823271	-0.0823271	-0.0823271	-0.0823271	-0.0823271	2.06267e-31
199	NF_ARGSL	0.0823271	0.0823271	0.0823271	0.0823271	0.0823271	2.06267e-31
200	NF_ARGSS	0.0823271	0.0823271	0.0823271	0.0823271	0.0823271	2.06267e-31
201	NF_OCBT	0.0823271	0.0823271	0.0823271	0.0823271	0.0823271	2.06267e-31
202	NF_ACACT6r	0.0773907	0.0773907	0.0773907	0.0773907	0.0773907	2.03041e-31
203	NF_ACHBS	0.0808623	0.0808623	0.0808623	0.0808623	0.0808623	2.03041e-31
204	NF_DHAD2	0.0808623	0.0808623	0.0808623	0.0808623	0.0808623	2.03041e-31
205	NF_ECOAH6	0.0773907	0.0773907	0.0773907	0.0773907	0.0773907	2.03041e-31
206	NF_HACD6	0.0773907	0.0773907	0.0773907	0.0773907	0.0773907	2.03041e-31
207	NF_KARA2	0.0808623	0.0808623	0.0808623	0.0808623	0.0808623	2.03041e-31
208	NF_ILETA	-0.0808623	-0.0808623	-0.0808623	-0.0808623	-0.0808623	2.03041e-31
209	NF_THRD_L	0.0808623	0.0808623	0.0808623	0.0808623	0.0808623	2.03041e-31
210	NF_ADSK	0.0689897	0.0689897	0.0689897	0.0689897	0.0689897	1.64956e-31
211	NF_BPNT	0.0689897	0.0689897	0.0689897	0.0689897	0.0689897	1.64956e-31
212	NF_CYSS	0.0689897	0.0689897	0.0689897	0.0689897	0.0689897	1.64956e-31
213	NF_SADT2	0.0689897	0.0689897	0.0689897	0.0689897	0.0689897	1.64956e-31
214	NF_SERAT	0.0689897	0.0689897	0.0689897	0.0689897	0.0689897	1.64956e-31
215	NF_SULR	0.0689897	0.0689897	0.0689897	0.0689897	0.0689897	1.64956e-31
216	NF_ACCOAC	0.0635305	0.0635305	0.0635305	0.0635305	0.0635305	1.44397e-31
217	NF_MCOATA	0.06353	0.06353	0.06353	0.06353	0.06353	1.44348e-31
218	NF_ASNS2	0.0670923	0.0670923	0.0670923	0.0670923	0.0670923	1.27834e-31
219	NF_G5SADs	0.0615258	0.0615258	0.0615258	0.0615258	0.0615258	1.25306e-31
220	NF_G5SD	0.0615258	0.0615258	0.0615258	0.0615258	0.0615258	1.25306e-31
221	NF_GLU5K	0.0615258	0.0615258	0.0615258	0.0615258	0.0615258	1.25306e-31
222	NF_P5CR	0.0615258	0.0615258	0.0615258	0.0615258	0.0615258	1.25306e-31
223	NF_CYTK1	0.0503509	0.0503509	0.0503509	0.0503509	0.0503509	1.08707e-31
224	NF_NDPK3	0.0503509	0.0503509	0.0503509	0.0503509	0.0503509	1.08707e-31
225	NF_GK1	0.0678329	0.0678329	0.0678329	0.0678329	0.0678329	9.61521e-32
226	NF_GMPS2	0.0678329	0.0678329	0.0678329	0.0678329	0.0678329	9.61521e-32
227	NF_IMPD	0.0678329	0.0678329	0.0678329	0.0678329	0.0678329	9.61521e-32
228	NF_PHETA1	-0.0515644	-0.0515644	-0.0515644	-0.0515644	-0.0515644	7.83733e-32
229	NF_PPNDH	0.0515644	0.0515644	0.0515644	0.0515644	0.0515644	7.83733e-32
230	NF_CTPS2	0.0446786	0.0446786	0.0446786	0.0446786	0.0446786	7.75548e-32
231	NF_EX_k_e	-0.0543276	-0.0543276	-0.0543276	-0.0543276	-0.0543276	7.64594e-32
232	NF_Kt2pp	0.0543276	0.0543276	0.0543276	0.0543276	0.0543276	7.64594e-32
233	NF_Ktex	0.0543276	0.0543276	0.0543276	0.0543276	0.0543276	7.64594e-32
234	NF_AACPS2	0.0418683	0.0418683	0.0418683	0.0418683	0.0418683	5.42149e-32
235	NF_3HAD161	0.0418683	0.0418683	0.0418683	0.0418683	0.0418683	5.42149e-32
236	NF_3OAR161	0.0418683	0.0418683	0.0418683	0.0418683	0.0418683	5.42149e-32
237	NF_3OAS161	0.0418683	0.0418683	0.0418683	0.0418683	0.0418683	5.42149e-32
238	NF_CTECOAI6	-0.0418683	-0.0418683	-0.0418683	-0.0418683	-0.0418683	5.42149e-32
239	NF_EAR161x	0.0418683	0.0418683	0.0418683	0.0418683	0.0418683	5.42149e-32
240	NF_FACOAE141	0.0418683	0.0418683	0.0418683	0.0418683	0.0418683	5.42149e-32
241	NF_CYSTL	0.0428377	0.0428377	0.0428377	0.0428377	0.0428377	5.32159e-32
242	NF_HSST	0.0428377	0.0428377	0.0428377	0.0428377	0.0428377	5.32159e-32
243	NF_SHSL1	0.0428377	0.0428377	0.0428377	0.0428377	0.0428377	5.32159e-32
244	NF_METS	0.0429624	0.0429624	0.0429624	0.0429624	0.0429624	5.31918e-32
245	NF_MTHFR2	0.0429624	0.0429624	0.0429624	0.0429624	0.0429624	5.31918e-32
246	NF_PPND	0.0384424	0.0384424	0.0384424	0.0384424	0.0384424	5.21566e-32
247	NF_TYRTA	-0.0384424	-0.0384424	-0.0384424	-0.0384424	-0.0384424	5.21566e-32
248	NF_AACPS3	0.0355224	0.0355224	0.0355224	0.0355224	0.0355224	4.29121e-32
249	NF_ACACT7r	0.0355224	0.0355224	0.0355224	0.0355224	0.0355224	4.29121e-32
250	NF_ACOAD6f	-0.0355224	-0.0355224	-0.0355224	-0.0355224	-0.0355224	4.29121e-32
251	NF_ACOAD7f	-0.0355224	-0.0355224	-0.0355224	-0.0355224	-0.0355224	4.29121e-32
252	NF_ECOAH7	0.0355224	0.0355224	0.0355224	0.0355224	0.0355224	4.29121e-32
253	NF_FACOAE160	0.0355224	0.0355224	0.0355224	0.0355224	0.0355224	4.29121e-32
254	NF_HACD7	0.0355224	0.0355224	0.0355224	0.0355224	0.0355224	4.29121e-32
255	NF_G3PD2	-0.0386954	-0.0386954	-0.0386954	-0.0386954	-0.0386954	3.91205e-32
256	NF_POR5	0.0302695	0.0302695	0.0302695	0.0302695	0.0302695	3.1814e-32
257	NF_G1PACT	0.0262986	0.0262986	0.0262986	0.0262986	0.0262986	2.32887e-32
258	NF_GF6PTA	0.0262986	0.0262986	0.0262986	0.0262986	0.0262986	2.32887e-32
259	NF_PGAMT	-0.0262986	-0.0262986	-0.0262986	-0.0262986	-0.0262986	2.32887e-32
260	NF_UAGDP	0.0262986	0.0262986	0.0262986	0.0262986	0.0262986	2.32887e-32
261	NF_AACPS7	0.0216606	0.0216606	0.0216606	0.0216606	0.0216606	1.721e-32
262	NF_3OAR140	0.0216606	0.0216606	0.0216606	0.0216606	0.0216606	1.721e-32
263	NF_3OAS140	0.0216606	0.0216606	0.0216606	0.0216606	0.0216606	1.721e-32
264	NF_AGPAT161	0.0209341	0.0209341	0.0209341	0.0209341	0.0209341	1.721e-32
265	NF_DASYN161	0.0209341	0.0209341	0.0209341	0.0209341	0.0209341	1.721e-32
266	NF_FACOAE120	0.0216606	0.0216606	0.0216606	0.0216606	0.0216606	1.721e-32
267	NF_PSD161	0.0209341	0.0209341	0.0209341	0.0209341	0.0209341	1.721e-32
268	NF_PSSA161	0.0209341	0.0209341	0.0209341	0.0209341	0.0209341	1.721e-32
269	NF_ATPPRT	0.0263682	0.0263682	0.0263682	0.0263682	0.0263682	1.69e-32
270	NF_HISTD	0.0263682	0.0263682	0.0263682	0.0263682	0.0263682	1.69e-32
271	NF_HISTP	0.0263682	0.0263682	0.0263682	0.0263682	0.0263682	1.69e-32
272	NF_HSTPT	0.0263682	0.0263682	0.0263682	0.0263682	0.0263682	1.69e-32
273	NF_IG3PS	0.0263682	0.0263682	0.0263682	0.0263682	0.0263682	1.69e-32
274	NF_IGPDH	0.0263682	0.0263682	0.0263682	0.0263682	0.0263682	1.69e-32
275	NF_PRAMPC	0.0263682	0.0263682	0.0263682	0.0263682	0.0263682	1.69e-32
276	NF_PRATPP	0.0263682	0.0263682	0.0263682	0.0263682	0.0263682	1.69e-32
277	NF_PRMICI	0.0263682	0.0263682	0.0263682	0.0263682	0.0263682	1.69e-32
278	NF_AGPAT160	0.0177612	0.0177612	0.0177612	0.0177612	0.0177612	9.78011e-33
279	NF_DASYN160	0.0177612	0.0177612	0.0177612	0.0177612	0.0177612	9.78011e-33
280	NF_PSD160	0.0177612	0.0177612	0.0177612	0.0177612	0.0177612	9.78011e-33
281	NF_PSSA160	0.0177612	0.0177612	0.0177612	0.0177612	0.0177612	9.78011e-33
282	NF_ALAR	0.0116013	0.0116013	0.0116013	0.0116013	0.0116013	7.08757e-33
283	NF_ADCL	0.000186201	0.000186201	0.000186201	0.000186201	0.000186201	6.24831e-33
284	NF_ADCS	0.000186201	0.000186201	0.000186201	0.000186201	0.000186201	6.24831e-33
285	NF_DHFS	0.000186201	0.000186201	0.000186201	0.000186201	0.000186201	6.24831e-33
286	NF_DNMPPA	0.000186201	0.000186201	0.000186201	0.000186201	0.000186201	6.24831e-33
287	NF_DNTPPA	0.000186201	0.000186201	0.000186201	0.000186201	0.000186201	6.24831e-33
288	NF_DHNPA2r	0.000186201	0.000186201	0.000186201	0.000186201	0.000186201	6.24831e-33
289	NF_DHPS2	0.000186201	0.000186201	0.000186201	0.000186201	0.000186201	6.24831e-33
290	NF_GCALDD	0.000186201	0.000186201	0.000186201	0.000186201	0.000186201	6.24831e-33
291	NF_GLYCTO2	0.000186201	0.000186201	0.000186201	0.000186201	0.000186201	6.24831e-33
292	NF_HPPK2	0.000186201	0.000186201	0.000186201	0.000186201	0.000186201	6.24831e-33
293	NF_GTPCI	0.000186201	0.000186201	0.000186201	0.000186201	0.000186201	6.24831e-33
294	NF_MALS	0.000186201	0.000186201	0.000186201	0.000186201	0.000186201	6.24831e-33
295	NF_FTHFLi	0.000682738	0.000682738	0.000682738	0.000682738	0.000682738	5.83801e-33
296	NF_ASP1DC	0.000160317	0.000160317	0.000160317	0.000160317	0.000160317	3.61392e-33
297	NF_DPCOAK	0.000160317	0.000160317	0.000160317	0.000160317	0.000160317	3.61392e-33
298	NF_DPR	0.000160317	0.000160317	0.000160317	0.000160317	0.000160317	3.61392e-33
299	NF_MOHMT	0.000160317	0.000160317	0.000160317	0.000160317	0.000160317	3.61392e-33
300	NF_PANTS	0.000160317	0.000160317	0.000160317	0.000160317	0.000160317	3.61392e-33
301	NF_PNTK	0.000160317	0.000160317	0.000160317	0.000160317	0.000160317	3.61392e-33
302	NF_PPCDC	0.000160317	0.000160317	0.000160317	0.000160317	0.000160317	3.61392e-33
303	NF_PPNCL2	0.000160317	0.000160317	0.000160317	0.000160317	0.000160317	3.61392e-33
304	NF_PTPATi	0.000160317	0.000160317	0.000160317	0.000160317	0.000160317	3.61392e-33
305	NF_ANPRT	0.015821	0.015821	0.015821	0.015821	0.015821	3.03936e-33
306	NF_ANS	0.015821	0.015821	0.015821	0.015821	0.015821	3.03936e-33
307	NF_IGPS	0.015821	0.015821	0.015821	0.015821	0.015821	3.03936e-33
308	NF_PRAIi	0.015821	0.015821	0.015821	0.015821	0.015821	3.03936e-33
309	NF_TRPAS2	-0.015821	-0.015821	-0.015821	-0.015821	-0.015821	3.03936e-33
310	NF_TRPS3	0.015821	0.015821	0.015821	0.015821	0.015821	3.03936e-33
311	NF_A5PISO	0.0108303	0.0108303	0.0108303	0.0108303	0.0108303	3.0371e-33
312	NF_KDOCT2	0.0108303	0.0108303	0.0108303	0.0108303	0.0108303	3.0371e-33
313	NF_KDOPP	0.0108303	0.0108303	0.0108303	0.0108303	0.0108303	3.0371e-33
314	NF_KDOPS	0.0108303	0.0108303	0.0108303	0.0108303	0.0108303	3.0371e-33
315	NF_PE160abcpp	0.012788	0.012788	0.012788	0.012788	0.012788	3.0371e-33
316	NF_U23GAAT	0.0108303	0.0108303	0.0108303	0.0108303	0.0108303	3.0371e-33
317	NF_UAGAAT	0.0108303	0.0108303	0.0108303	0.0108303	0.0108303	3.0371e-33
318	NF_UHGADA	0.0108303	0.0108303	0.0108303	0.0108303	0.0108303	3.0371e-33
319	NF_DHFR	0.00746893	0.00746893	0.00746893	0.00746893	0.00746893	2.18717e-33
320	NF_RNTR2c2	0.00751958	0.00751958	0.00751958	0.00751958	0.00751958	1.86838e-33
321	NF_RNTR3c2	0.00751958	0.00751958	0.00751958	0.00751958	0.00751958	1.86838e-33
322	NF_ALAALAr	0.00773417	0.00773417	0.00773417	0.00773417	0.00773417	1.80989e-33
323	NF_GLUR	-0.00773417	-0.00773417	-0.00773417	-0.00773417	-0.00773417	1.80989e-33
324	NF_PAPPT3	0.00773417	0.00773417	0.00773417	0.00773417	0.00773417	1.80989e-33
325	NF_UAAGDS	0.00773417	0.00773417	0.00773417	0.00773417	0.00773417	1.80989e-33
326	NF_UAGCVT	0.00773417	0.00773417	0.00773417	0.00773417	0.00773417	1.80989e-33
327	NF_UAGPT3	0.00773417	0.00773417	0.00773417	0.00773417	0.00773417	1.80989e-33
328	NF_UAMAGS	0.00773417	0.00773417	0.00773417	0.00773417	0.00773417	1.80989e-33
329	NF_UAMAS	0.00773417	0.00773417	0.00773417	0.00773417	0.00773417	1.80989e-33
330	NF_UAPGR	0.00773417	0.00773417	0.00773417	0.00773417	0.00773417	1.80989e-33
331	NF_UDCPDP	0.00773417	0.00773417	0.00773417	0.00773417	0.00773417	1.80989e-33
332	NF_UGMDDS	0.00773417	0.00773417	0.00773417	0.00773417	0.00773417	1.80989e-33
333	NF_DTMPK	0.00728273	0.00728273	0.00728273	0.00728273	0.00728273	1.625e-33
334	NF_DUTPDP	0.00728273	0.00728273	0.00728273	0.00728273	0.00728273	1.625e-33
335	NF_NDPK4	0.00728273	0.00728273	0.00728273	0.00728273	0.00728273	1.625e-33
336	NF_RNTR4c2	0.00728273	0.00728273	0.00728273	0.00728273	0.00728273	1.625e-33
337	NF_TMDS	0.00728273	0.00728273	0.00728273	0.00728273	0.00728273	1.625e-33
338	NF_RNTR1c2	0.00728273	0.00728273	0.00728273	0.00728273	0.00728273	1.625e-33
339	NF_K2L4Aabcpp	0.00541515	0.00541515	0.00541515	0.00541515	0.00541515	9.27418e-34
340	NF_K2L4Aabctex	0.00541515	0.00541515	0.00541515	0.00541515	0.00541515	9.27418e-34
341	NF_LPADSS	0.00541515	0.00541515	0.00541515	0.00541515	0.00541515	9.27418e-34
342	NF_MOAT	0.00541515	0.00541515	0.00541515	0.00541515	0.00541515	9.27418e-34
343	NF_MOAT2	0.00541515	0.00541515	0.00541515	0.00541515	0.00541515	9.27418e-34
344	NF_TDSK	0.00541515	0.00541515	0.00541515	0.00541515	0.00541515	9.27418e-34
345	NF_USHD	0.00541515	0.00541515	0.00541515	0.00541515	0.00541515	9.27418e-34
346	NF_PE161abcpp	0.00586158	0.00586158	0.00586158	0.00586158	0.00586158	9.23656e-34
347	NF_EX_fe2_e	-0.00447022	-0.00447022	-0.00447022	-0.00447022	-0.00447022	6.46804e-34
348	NF_FE2tex	0.00447022	0.00447022	0.00447022	0.00447022	0.00447022	6.46804e-34
349	NF_FE2tpp	0.00447022	0.00447022	0.00447022	0.00447022	0.00447022	6.46804e-34
350	NF_DALAt2pp	0.00386709	0.00386709	0.00386709	0.00386709	0.00386709	4.27833e-34
351	NF_MCTP1App	0.00386709	0.00386709	0.00386709	0.00386709	0.00386709	4.27833e-34
352	NF_MPTG	0.00386709	0.00386709	0.00386709	0.00386709	0.00386709	4.27833e-34
353	NF_EX_mg2_e	-0.00241449	-0.00241449	-0.00241449	-0.00241449	-0.00241449	1.69177e-34
354	NF_FESR	0.00217318	0.00217318	0.00217318	0.00217318	0.00217318	1.69177e-34
355	NF_MG2t3_2pp	0.00241449	0.00241449	0.00241449	0.00241449	0.00241449	1.69177e-34
356	NF_MG2tex	0.00241449	0.00241449	0.00241449	0.00241449	0.00241449	1.69177e-34
357	NF_EX_cl_e	-0.0014487	-0.0014487	-0.0014487	-0.0014487	-0.0014487	9.95526e-35
358	NF_CLtex	0.0014487	0.0014487	0.0014487	0.0014487	0.0014487	9.95526e-35
359	NF_FESD1s	0.00108659	0.00108659	0.00108659	0.00108659	0.00108659	7.09528e-35
360	NF_G1SAT	0.000993074	0.000993074	0.000993074	0.000993074	0.000993074	3.03983e-35
361	NF_GLUTRR	0.000993074	0.000993074	0.000993074	0.000993074	0.000993074	3.03983e-35
362	NF_GLUTRS	0.000993074	0.000993074	0.000993074	0.000993074	0.000993074	3.03983e-35
363	NF_DXPS	0.000789059	0.000789059	0.000789059	0.000789059	0.000789059	1.85434e-35
364	NF_CLt3_2pp	0.000724348	0.000724348	0.000724348	0.000724348	0.000724348	1.62042e-35
365	NF_CDPMEK	0.000664925	0.000664925	0.000664925	0.000664925	0.000664925	1.43352e-35
366	NF_DXPRIi	0.000664925	0.000664925	0.000664925	0.000664925	0.000664925	1.43352e-35
367	NF_MEPCT	0.000664925	0.000664925	0.000664925	0.000664925	0.000664925	1.43352e-35
368	NF_MECDPDH5	0.000664925	0.000664925	0.000664925	0.000664925	0.000664925	1.43352e-35
369	NF_MECDPS	0.000664925	0.000664925	0.000664925	0.000664925	0.000664925	1.43352e-35
370	NF_ASPO6	0.000634031	0.000634031	0.000634031	0.000634031	0.000634031	1.06147e-35
371	NF_NNATr	0.000634031	0.000634031	0.000634031	0.000634031	0.000634031	1.06147e-35
372	NF_NNDPR	0.000634031	0.000634031	0.000634031	0.000634031	0.000634031	1.06147e-35
373	NF_NADS1	0.000634031	0.000634031	0.000634031	0.000634031	0.000634031	1.06147e-35
374	NF_QULNS	0.000634031	0.000634031	0.000634031	0.000634031	0.000634031	1.06147e-35
375	NF_ICYSDS	0.000502382	0.000502382	0.000502382	0.000502382	0.000502382	9.50681e-36
376	NF_PPBNGS	0.000496537	0.000496537	0.000496537	0.000496537	0.000496537	6.46228e-36
377	NF_DB4PS	0.000248268	0.000248268	0.000248268	0.000248268	0.000248268	2.27605e-36
378	NF_RBFSa	0.000248268	0.000248268	0.000248268	0.000248268	0.000248268	2.27605e-36
379	NF_EX_cu2_e	-0.000197334	-0.000197334	-0.000197334	-0.000197334	-0.000197334	1.71016e-36
380	NF_CU2tex	0.000197334	0.000197334	0.000197334	0.000197334	0.000197334	1.71016e-36
381	NF_CU2tpp	0.000197334	0.000197334	0.000197334	0.000197334	0.000197334	1.71016e-36
382	NF_METAT	0.000249938	0.000249938	0.000249938	0.000249938	0.000249938	1.6883e-36
383	NF_ADPT	0.000187315	0.000187315	0.000187315	0.000187315	0.000187315	1.0067e-36
384	NF_DM_mththf_c	0.000124691	0.000124691	0.000124691	0.000124691	0.000124691	1.00578e-36
385	NF_AHCYSNS	0.000124691	0.000124691	0.000124691	0.000124691	0.000124691	1.00578e-36
386	NF_DHPTDCs2	0.000124691	0.000124691	0.000124691	0.000124691	0.000124691	1.00578e-36
387	NF_MTHTHFSs	0.000124691	0.000124691	0.000124691	0.000124691	0.000124691	1.00578e-36
388	NF_RHCCE	0.000124691	0.000124691	0.000124691	0.000124691	0.000124691	1.00578e-36
389	NF_EX_mn2_e	-0.000192325	-0.000192325	-0.000192325	-0.000192325	-0.000192325	9.78966e-37
390	NF_MN2tpp	0.000192325	0.000192325	0.000192325	0.000192325	0.000192325	9.78966e-37
391	NF_MNtex	0.000192325	0.000192325	0.000192325	0.000192325	0.000192325	9.78966e-37
392	NF_APRAUR	0.000124134	0.000124134	0.000124134	0.000124134	0.000124134	7.04195e-37
393	NF_DHPPDA2	0.000124134	0.000124134	0.000124134	0.000124134	0.000124134	7.04195e-37
394	NF_HMBS	0.000124134	0.000124134	0.000124134	0.000124134	0.000124134	7.04195e-37
395	NF_GTPCII2	0.000124134	0.000124134	0.000124134	0.000124134	0.000124134	7.04195e-37
396	NF_PMDPHT	0.000124134	0.000124134	0.000124134	0.000124134	0.000124134	7.04195e-37
397	NF_RBFSb	0.000124134	0.000124134	0.000124134	0.000124134	0.000124134	7.04195e-37
398	NF_UPP3S	0.000124134	0.000124134	0.000124134	0.000124134	0.000124134	7.04195e-37
399	NF_MOADSUx	0.000135824	0.000135824	0.000135824	0.000135824	0.000135824	3.01771e-37
400	NF_MPTSS	0.000135824	0.000135824	0.000135824	0.000135824	0.000135824	3.01771e-37
401	NF_NADK	0.000124413	0.000124413	0.000124413	0.000124413	0.000124413	3.01771e-37
402	NF_EX_zn2_e	-9.49098e-05	-9.49098e-05	-9.49098e-05	-9.49098e-05	-9.49098e-05	2.78721e-37
403	NF_ZN2tpp	9.49098e-05	9.49098e-05	9.49098e-05	9.49098e-05	9.49098e-05	2.78721e-37
404	NF_Zn2tex	9.49098e-05	9.49098e-05	9.49098e-05	9.49098e-05	9.49098e-05	2.78721e-37
405	NF_EX_ni2_e	-8.98999e-05	-8.98999e-05	-8.98999e-05	-8.98999e-05	-8.98999e-05	2.32482e-37
406	NF_NI2tex	8.98999e-05	8.98999e-05	8.98999e-05	8.98999e-05	8.98999e-05	2.32482e-37
407	NF_NI2tpp	8.98999e-05	8.98999e-05	8.98999e-05	8.98999e-05	8.98999e-05	2.32482e-37
408	NF_I2FE2SS	7.96018e-05	7.96018e-05	7.96018e-05	7.96018e-05	7.96018e-05	1.84865e-37
409	NF_DMATT	7.73751e-05	7.73751e-05	7.73751e-05	7.73751e-05	7.73751e-05	1.80686e-37
410	NF_GRTT	7.73751e-05	7.73751e-05	7.73751e-05	7.73751e-05	7.73751e-05	1.80686e-37
411	NF_I2FE2SS2	7.23652e-05	7.23652e-05	7.23652e-05	7.23652e-05	7.23652e-05	1.62824e-37
412	NF_I4FE4SR	7.23652e-05	7.23652e-05	7.23652e-05	7.23652e-05	7.23652e-05	1.62824e-37
413	NF_I4FE4ST	7.23652e-05	7.23652e-05	7.23652e-05	7.23652e-05	7.23652e-05	1.62824e-37
414	NF_DM_4crsol_c	6.20671e-05	6.20671e-05	6.20671e-05	6.20671e-05	6.20671e-05	1.26457e-37
415	NF_AMPMS2	6.20671e-05	6.20671e-05	6.20671e-05	6.20671e-05	6.20671e-05	1.26457e-37
416	NF_CHRPL	6.20671e-05	6.20671e-05	6.20671e-05	6.20671e-05	6.20671e-05	1.26457e-37
417	NF_CPPPGO	6.20671e-05	6.20671e-05	6.20671e-05	6.20671e-05	6.20671e-05	1.26457e-37
418	NF_E4PD	6.20671e-05	6.20671e-05	6.20671e-05	6.20671e-05	6.20671e-05	1.26457e-37
419	NF_FCLT	6.20671e-05	6.20671e-05	6.20671e-05	6.20671e-05	6.20671e-05	1.26457e-37
420	NF_FMNAT	6.20671e-05	6.20671e-05	6.20671e-05	6.20671e-05	6.20671e-05	1.26457e-37
421	NF_HBZOPT	6.20671e-05	6.20671e-05	6.20671e-05	6.20671e-05	6.20671e-05	1.26457e-37
422	NF_OCTDPS	6.20671e-05	6.20671e-05	6.20671e-05	6.20671e-05	6.20671e-05	1.26457e-37
423	NF_OHPBAT	6.20671e-05	6.20671e-05	6.20671e-05	6.20671e-05	6.20671e-05	1.26457e-37
424	NF_OPHBDC	6.20671e-05	6.20671e-05	6.20671e-05	6.20671e-05	6.20671e-05	1.26457e-37
425	NF_PDX5PS	6.20671e-05	6.20671e-05	6.20671e-05	6.20671e-05	6.20671e-05	1.26457e-37
426	NF_OPHHX	6.20671e-05	6.20671e-05	6.20671e-05	6.20671e-05	6.20671e-05	1.26457e-37
427	NF_PERD	6.20671e-05	6.20671e-05	6.20671e-05	6.20671e-05	6.20671e-05	1.26457e-37
428	NF_PMPK	6.20671e-05	6.20671e-05	6.20671e-05	6.20671e-05	6.20671e-05	1.26457e-37
429	NF_PPPGO3	6.20671e-05	6.20671e-05	6.20671e-05	6.20671e-05	6.20671e-05	1.26457e-37
430	NF_SHCHD2	6.20671e-05	6.20671e-05	6.20671e-05	6.20671e-05	6.20671e-05	1.26457e-37
431	NF_SHCHF	6.20671e-05	6.20671e-05	6.20671e-05	6.20671e-05	6.20671e-05	1.26457e-37
432	NF_THZPSN3	6.20671e-05	6.20671e-05	6.20671e-05	6.20671e-05	6.20671e-05	1.26457e-37
433	NF_RBFK	6.20671e-05	6.20671e-05	6.20671e-05	6.20671e-05	6.20671e-05	1.26457e-37
434	NF_TMPK	6.20671e-05	6.20671e-05	6.20671e-05	6.20671e-05	6.20671e-05	1.26457e-37
435	NF_TMPPP	6.20671e-05	6.20671e-05	6.20671e-05	6.20671e-05	6.20671e-05	1.26457e-37
436	NF_TYRL	6.20671e-05	6.20671e-05	6.20671e-05	6.20671e-05	6.20671e-05	1.26457e-37
437	NF_UPP3MT	6.20671e-05	6.20671e-05	6.20671e-05	6.20671e-05	6.20671e-05	1.26457e-37
438	NF_UPPDC1	6.20671e-05	6.20671e-05	6.20671e-05	6.20671e-05	6.20671e-05	1.26457e-37
439	NF_CPMPS	6.7912e-05	6.7912e-05	6.7912e-05	6.7912e-05	6.7912e-05	1.24391e-37
440	NF_MPTAT	6.7912e-05	6.7912e-05	6.7912e-05	6.7912e-05	6.7912e-05	1.24391e-37
441	NF_MPTS	6.7912e-05	6.7912e-05	6.7912e-05	6.7912e-05	6.7912e-05	1.24391e-37
442	NF_DM_5drib_c	6.26238e-05	6.26238e-05	6.26238e-05	6.26238e-05	6.26238e-05	1.12177e-37
443	NF_5DOAN	6.26238e-05	6.26238e-05	6.26238e-05	6.26238e-05	6.26238e-05	1.12177e-37
444	NF_EX_mobd_e	-3.59043e-05	-3.59043e-05	-3.59043e-05	-3.59043e-05	-3.59043e-05	3.99714e-38
445	NF_MOBDabcpp	3.59043e-05	3.59043e-05	3.59043e-05	3.59043e-05	3.59043e-05	3.99714e-38
446	NF_MOBDtex	3.59043e-05	3.59043e-05	3.59043e-05	3.59043e-05	3.59043e-05	3.99714e-38
447	NF_BMOCOS	3.3956e-05	3.3956e-05	3.3956e-05	3.3956e-05	3.3956e-05	3.18554e-38
448	NF_BMOGDS1	3.3956e-05	3.3956e-05	3.3956e-05	3.3956e-05	3.3956e-05	3.18554e-38
449	NF_BMOGDS2	3.3956e-05	3.3956e-05	3.3956e-05	3.3956e-05	3.3956e-05	3.18554e-38
450	NF_MOCOS	3.3956e-05	3.3956e-05	3.3956e-05	3.3956e-05	3.3956e-05	3.18554e-38
451	NF_UDCPDPS	1.5308e-05	1.5308e-05	1.5308e-05	1.5308e-05	1.5308e-05	6.96228e-39
452	NF_I2FE2ST	7.79318e-06	7.79318e-06	7.79318e-06	7.79318e-06	7.79318e-06	2.0419e-39
453	NF_EX_cobalt2_e	-6.9582e-06	-6.9582e-06	-6.9582e-06	-6.9582e-06	-6.9582e-06	1.61645e-39
454	NF_COBALT2tex	6.9582e-06	6.9582e-06	6.9582e-06	6.9582e-06	6.9582e-06	1.61645e-39
455	NF_COBALT2tpp	6.9582e-06	6.9582e-06	6.9582e-06	6.9582e-06	6.9582e-06	1.61645e-39
456	NF_DM_amob_c	5.56656e-07	5.56656e-07	5.56656e-07	5.56656e-07	5.56656e-07	7.5586e-42
457	NF_EX_meoh_e	5.56656e-07	5.56656e-07	5.56656e-07	5.56656e-07	5.56656e-07	7.5586e-42
458	NF_AMAOTr	5.56656e-07	5.56656e-07	5.56656e-07	5.56656e-07	5.56656e-07	7.5586e-42
459	NF_AOXSr2	5.56656e-07	5.56656e-07	5.56656e-07	5.56656e-07	5.56656e-07	7.5586e-42
460	NF_BTS5	5.56656e-07	5.56656e-07	5.56656e-07	5.56656e-07	5.56656e-07	7.5586e-42
461	NF_DBTS	5.56656e-07	5.56656e-07	5.56656e-07	5.56656e-07	5.56656e-07	7.5586e-42
462	NF_EGMEACPR	5.56656e-07	5.56656e-07	5.56656e-07	5.56656e-07	5.56656e-07	7.5586e-42
463	NF_EPMEACPR	5.56656e-07	5.56656e-07	5.56656e-07	5.56656e-07	5.56656e-07	7.5586e-42
464	NF_I2FE2SR	5.56656e-07	5.56656e-07	5.56656e-07	5.56656e-07	5.56656e-07	7.5586e-42
465	NF_MALCOAMT	5.56656e-07	5.56656e-07	5.56656e-07	5.56656e-07	5.56656e-07	7.5586e-42
466	NF_MEOHtex	-5.56656e-07	-5.56656e-07	-5.56656e-07	-5.56656e-07	-5.56656e-07	7.5586e-42
467	NF_MEOHtrpp	-5.56656e-07	-5.56656e-07	-5.56656e-07	-5.56656e-07	-5.56656e-07	7.5586e-42
468	NF_OPMEACPS	5.56656e-07	5.56656e-07	5.56656e-07	5.56656e-07	5.56656e-07	7.5586e-42
469	NF_OGMEACPD	5.56656e-07	5.56656e-07	5.56656e-07	5.56656e-07	5.56656e-07	7.5586e-42
470	NF_OGMEACPR	5.56656e-07	5.56656e-07	5.56656e-07	5.56656e-07	5.56656e-07	7.5586e-42
471	NF_OGMEACPS	5.56656e-07	5.56656e-07	5.56656e-07	5.56656e-07	5.56656e-07	7.5586e-42
472	NF_OPMEACPD	5.56656e-07	5.56656e-07	5.56656e-07	5.56656e-07	5.56656e-07	7.5586e-42
473	NF_OPMEACPR	5.56656e-07	5.56656e-07	5.56656e-07	5.56656e-07	5.56656e-07	7.5586e-42
474	NF_PMEACPE	5.56656e-07	5.56656e-07	5.56656e-07	5.56656e-07	5.56656e-07	7.5586e-42
475	NF_EX_colipa_e	0	0	0	0	0	0
476	NF_DM_oxam_c	0	0	0	0	0	0
477	NF_EX_glc__D_e	-2.93	-2.93	-2.93	-2.93	-2.93	0
478	NF_EX_glcn_e	-2.84217e-14	-2.84217e-14	-2.84217e-14	-2.84217e-14	-2.84217e-14	0
479	NF_EX_colipap_e	0	0	0	0	0	0
480	NF_EX_12ppd__R_e	0	0	0	0	0	0
481	NF_EX_glu__L_e	-2.84217e-14	-2.84217e-14	-2.84217e-14	-2.84217e-14	-2.84217e-14	0
482	NF_EX_glyald_e	-2.84217e-14	-2.84217e-14	-2.84217e-14	-2.84217e-14	-2.84217e-14	0
483	NF_EX_glyc_e	-2.84217e-14	-2.84217e-14	-2.84217e-14	-2.84217e-14	-2.84217e-14	0
484	NF_EX_12ppd__S_e	-2.84217e-14	-2.84217e-14	-2.84217e-14	-2.84217e-14	-2.84217e-14	0
485	NF_EX_15dap_e	0	0	0	0	0	0
486	NF_EX_glyc__R_e	-2.84217e-14	-2.84217e-14	-2.84217e-14	-2.84217e-14	-2.84217e-14	0
487	NF_EX_glyc3p_e	-2.84217e-14	-2.84217e-14	-2.84217e-14	-2.84217e-14	-2.84217e-14	0
488	NF_EX_glyclt_e	0	0	0	0	0	0
489	NF_EX_gthrd_e	0	0	0	0	0	0
490	NF_EX_h2s_e	0	0	0	0	0	0
491	NF_EX_his__L_e	-5.68434e-14	-5.68434e-14	-5.68434e-14	-5.68434e-14	-5.68434e-14	0
492	NF_EX_3hpp_e	0	0	0	0	0	0
493	NF_EX_hom__L_e	0	0	0	0	0	0
494	NF_EX_hxan_e	-2.84217e-14	-2.84217e-14	-2.84217e-14	-2.84217e-14	-2.84217e-14	0
495	NF_EX_idon__L_e	-2.84217e-14	-2.84217e-14	-2.84217e-14	-2.84217e-14	-2.84217e-14	0
496	NF_EX_4abut_e	0	0	0	0	0	0
497	NF_EX_5dglcn_e	-2.84217e-14	-2.84217e-14	-2.84217e-14	-2.84217e-14	-2.84217e-14	0
498	NF_EX_5mtr_e	0	0	0	0	0	0
499	NF_EX_ile__L_e	-5.68434e-14	-5.68434e-14	-5.68434e-14	-5.68434e-14	-5.68434e-14	0
500	NF_EX_indole_e	-2.84217e-14	-2.84217e-14	-2.84217e-14	-2.84217e-14	-2.84217e-14	0
501	NF_EX_ins_e	0	0	0	0	0	0
502	NF_EX_LalaDgluMdap_e	-2.84217e-14	-2.84217e-14	-2.84217e-14	-2.84217e-14	-2.84217e-14	0
503	NF_EX_LalaDgluMdapDala_e	0	0	0	0	0	0
504	NF_EX_kdo2lipid4_e	0	0	0	0	0	0
505	NF_EX_acald_e	-2.84217e-14	-2.84217e-14	-2.84217e-14	-2.84217e-14	-2.84217e-14	0
506	NF_EX_lac__D_e	-2.84217e-14	-2.84217e-14	-2.84217e-14	-2.84217e-14	-2.84217e-14	0
507	NF_EX_lac__L_e	-2.84217e-14	-2.84217e-14	-2.84217e-14	-2.84217e-14	-2.84217e-14	0
508	NF_EX_leu__L_e	-5.68434e-14	-5.68434e-14	-5.68434e-14	-5.68434e-14	-5.68434e-14	0
509	NF_EX_lipa_e	0	0	0	0	0	0
510	NF_EX_lipa_cold_e	0	0	0	0	0	0
511	NF_EX_acolipa_e	0	0	0	0	0	0
512	NF_EX_acser_e	0	0	0	0	0	0
513	NF_EX_ade_e	-2.84217e-14	-2.84217e-14	-2.84217e-14	-2.84217e-14	-2.84217e-14	0
514	NF_EX_adn_e	0	0	0	0	0	0
515	NF_EX_lys__L_e	0	0	0	0	0	0
516	NF_EX_agm_e	-2.84217e-14	-2.84217e-14	-2.84217e-14	-2.84217e-14	-2.84217e-14	0
517	NF_EX_akg_e	-2.84217e-14	-2.84217e-14	-2.84217e-14	-2.84217e-14	-2.84217e-14	0
518	NF_EX_ala__D_e	-2.84217e-14	-2.84217e-14	-2.84217e-14	-2.84217e-14	-2.84217e-14	0
519	NF_EX_ala__L_e	0	0	0	0	0	0
520	NF_EX_alaala_e	0	0	0	0	0	0
521	NF_EX_alltn_e	-2.84217e-14	-2.84217e-14	-2.84217e-14	-2.84217e-14	-2.84217e-14	0
522	NF_EX_anhgm_e	-2.84217e-14	-2.84217e-14	-2.84217e-14	-2.84217e-14	-2.84217e-14	0
523	NF_EX_mal__L_e	0	0	0	0	0	0
524	NF_EX_cys__L_e	-2.84217e-14	-2.84217e-14	-2.84217e-14	-2.84217e-14	-2.84217e-14	0
525	NF_EX_arg__L_e	-2.84217e-14	-2.84217e-14	-2.84217e-14	-2.84217e-14	-2.84217e-14	0
526	NF_EX_asn__L_e	-5.68434e-14	-5.68434e-14	-5.68434e-14	-5.68434e-14	-5.68434e-14	0
527	NF_EX_asp__L_e	-2.84217e-14	-2.84217e-14	-2.84217e-14	-2.84217e-14	-2.84217e-14	0
528	NF_EX_cytd_e	-2.84217e-14	-2.84217e-14	-2.84217e-14	-2.84217e-14	-2.84217e-14	0
529	NF_EX_cgly_e	0	0	0	0	0	0
530	NF_EX_o2_e	-5.56117	-5.56117	-5.56117	-5.56117	-5.56117	0
531	NF_EX_orn_e	0	0	0	0	0	0
532	NF_EX_phe__L_e	-2.84217e-14	-2.84217e-14	-2.84217e-14	-2.84217e-14	-2.84217e-14	0
533	NF_EX_pheme_e	0	0	0	0	0	0
534	NF_EX_cit_e	0	0	0	0	0	0
535	NF_EX_ptrc_e	0	0	0	0	0	0
536	NF_EX_val__L_e	-5.68434e-14	-5.68434e-14	-5.68434e-14	-5.68434e-14	-5.68434e-14	0
537	NF_EX_xan_e	0	0	0	0	0	0
538	NF_EX_dha_e	-2.84217e-14	-2.84217e-14	-2.84217e-14	-2.84217e-14	-2.84217e-14	0
539	NF_EX_xtsn_e	-2.84217e-14	-2.84217e-14	-2.84217e-14	-2.84217e-14	-2.84217e-14	0
540	NF_12DGR120tipp	0	0	0	0	0	0
541	NF_12DGR140tipp	0	0	0	0	0	0
542	NF_12DGR141tipp	0	0	0	0	0	0
543	NF_12DGR160tipp	0	0	0	0	0	0
544	NF_12DGR161tipp	0	0	0	0	0	0
545	NF_12DGR180tipp	0	0	0	0	0	0
546	NF_EX_pyr_e	-2.84217e-14	-2.84217e-14	-2.84217e-14	-2.84217e-14	-2.84217e-14	0
547	NF_EX_quin_e	-2.84217e-14	-2.84217e-14	-2.84217e-14	-2.84217e-14	-2.84217e-14	0
548	NF_EX_ser__L_e	0	0	0	0	0	0
549	NF_12DGR181tipp	0	0	0	0	0	0
550	NF_12PPDRtex	0	0	0	0	0	0
551	NF_12PPDRtpp	0	0	0	0	0	0
552	NF_12PPDStex	2.84217e-14	2.84217e-14	2.84217e-14	2.84217e-14	2.84217e-14	0
553	NF_12PPDStpp	2.84217e-14	2.84217e-14	2.84217e-14	2.84217e-14	2.84217e-14	0
554	NF_EX_spmd_e	0	0	0	0	0	0
555	NF_EX_succ_e	-2.84217e-14	-2.84217e-14	-2.84217e-14	-2.84217e-14	-2.84217e-14	0
556	NF_2AGPA120tipp	0	0	0	0	0	0
557	NF_EX_thr__L_e	-2.84217e-14	-2.84217e-14	-2.84217e-14	-2.84217e-14	-2.84217e-14	0
558	NF_2AGPA140tipp	0	0	0	0	0	0
559	NF_2AGPA141tipp	0	0	0	0	0	0
560	NF_EX_thym_e	0	0	0	0	0	0
561	NF_EX_thymd_e	-2.84217e-14	-2.84217e-14	-2.84217e-14	-2.84217e-14	-2.84217e-14	0
562	NF_2AGPA160tipp	0	0	0	0	0	0
563	NF_2AGPA161tipp	0	0	0	0	0	0
564	NF_EX_trp__L_e	-2.84217e-14	-2.84217e-14	-2.84217e-14	-2.84217e-14	-2.84217e-14	0
565	NF_2AGPA180tipp	0	0	0	0	0	0
566	NF_2AGPA181tipp	0	0	0	0	0	0
567	NF_2AGPE120tipp	0	0	0	0	0	0
568	NF_2AGPE140tipp	0	0	0	0	0	0
569	NF_2AGPE141tipp	0	0	0	0	0	0
570	NF_2AGPE160tipp	0	0	0	0	0	0
571	NF_EX_eca4colipa_e	0	0	0	0	0	0
572	NF_2AGPE161tipp	0	0	0	0	0	0
573	NF_2AGPE180tipp	0	0	0	0	0	0
574	NF_2AGPE181tipp	0	0	0	0	0	0
575	NF_2AGPEAT120	0	0	0	0	0	0
576	NF_EX_enlipa_e	0	0	0	0	0	0
577	NF_2AGPEAT140	0	0	0	0	0	0
578	NF_2AGPEAT141	0	0	0	0	0	0
579	NF_2AGPEAT160	0	0	0	0	0	0
580	NF_EX_enter_e	0	0	0	0	0	0
581	NF_2AGPEAT161	0	0	0	0	0	0
582	NF_EX_etha_e	0	0	0	0	0	0
583	NF_2AGPEAT180	0	0	0	0	0	0
584	NF_2AGPEAT181	0	0	0	0	0	0
585	NF_2AGPG120tipp	0	0	0	0	0	0
586	NF_2AGPG140tipp	0	0	0	0	0	0
587	NF_2AGPG141tipp	0	0	0	0	0	0
588	NF_2AGPG160tipp	0	0	0	0	0	0
589	NF_2AGPG161tipp	0	0	0	0	0	0
590	NF_EX_tyr__L_e	-2.84217e-14	-2.84217e-14	-2.84217e-14	-2.84217e-14	-2.84217e-14	0
591	NF_2AGPG180tipp	0	0	0	0	0	0
592	NF_2AGPG181tipp	0	0	0	0	0	0
593	NF_2AGPGAT120	0	0	0	0	0	0
594	NF_EX_etoh_e	-2.84217e-14	-2.84217e-14	-2.84217e-14	-2.84217e-14	-2.84217e-14	0
595	NF_2AGPGAT140	0	0	0	0	0	0
596	NF_2AGPGAT141	0	0	0	0	0	0
597	NF_2AGPGAT160	0	0	0	0	0	0
598	NF_2AGPGAT161	0	0	0	0	0	0
599	NF_2AGPGAT180	0	0	0	0	0	0
600	NF_2AGPGAT181	0	0	0	0	0	0
601	NF_EX_ura_e	0	0	0	0	0	0
602	NF_EX_urea_e	0	0	0	0	0	0
603	NF_EX_uri_e	0	0	0	0	0	0
604	NF_2MAHMP	0	0	0	0	0	0
605	NF_3AMACHYD	0	0	0	0	0	0
606	NF_EX_fe3_e	0	0	0	0	0	0
607	NF_3HAD100	0	0	0	0	0	0
608	NF_3HAD120	0	0	0	0	0	0
609	NF_5MTRtex	0	0	0	0	0	0
610	NF_5MTRtpp	0	0	0	0	0	0
611	NF_3HAD121	0	0	0	0	0	0
612	NF_3HAD140	0	0	0	0	0	0
613	NF_AACPS1	0	0	0	0	0	0
614	NF_3HAD141	0	0	0	0	0	0
615	NF_AACPS4	0	0	0	0	0	0
616	NF_AACPS5	0	0	0	0	0	0
617	NF_3HAD160	0	0	0	0	0	0
618	NF_AACPS6	0	0	0	0	0	0
619	NF_AACPS8	0	0	0	0	0	0
620	NF_AACPS9	0	0	0	0	0	0
621	NF_3HAD180	0	0	0	0	0	0
622	NF_3HAD181	0	0	0	0	0	0
623	NF_AACTOOR	0	0	0	0	0	0
624	NF_AADDGT	0	0	0	0	0	0
625	NF_ABTA	0	0	0	0	0	0
626	NF_ABUTD	0	0	0	0	0	0
627	NF_3HAD40	0	0	0	0	0	0
628	NF_3HAD60	0	0	0	0	0	0
629	NF_3HAD80	0	0	0	0	0	0
630	NF_ABUTt2pp	0	0	0	0	0	0
631	NF_EX_feenter_e	0	0	0	0	0	0
632	NF_ABUTtex	0	0	0	0	0	0
633	NF_3HPPtex	0	0	0	0	0	0
634	NF_3HPPtpp	0	0	0	0	0	0
635	NF_EX_for_e	-2.84217e-14	-2.84217e-14	-2.84217e-14	-2.84217e-14	-2.84217e-14	0
636	NF_3OAR100	0	0	0	0	0	0
637	NF_ACACT8r	8.52651e-14	8.52651e-14	8.52651e-14	8.52651e-14	8.52651e-14	0
638	NF_3OAR120	0	0	0	0	0	0
639	NF_3OAR121	0	0	0	0	0	0
640	NF_ACALD	0	0	0	0	0	0
641	NF_3OAR141	0	0	0	0	0	0
642	NF_3OAR160	0	0	0	0	0	0
643	NF_ACALDtex	2.84217e-14	2.84217e-14	2.84217e-14	2.84217e-14	2.84217e-14	0
644	NF_ACALDtpp	2.84217e-14	2.84217e-14	2.84217e-14	2.84217e-14	2.84217e-14	0
645	NF_3OAR180	0	0	0	0	0	0
646	NF_3OAR181	0	0	0	0	0	0
647	NF_3OAR40	0	0	0	0	0	0
648	NF_3OAR60	0	0	0	0	0	0
649	NF_ACCOAL	0	0	0	0	0	0
650	NF_3OAR80	0	0	0	0	0	0
651	NF_EX_g3pe_e	-2.84217e-14	-2.84217e-14	-2.84217e-14	-2.84217e-14	-2.84217e-14	0
652	NF_3OAS100	0	0	0	0	0	0
653	NF_ACGAMK	0	0	0	0	0	0
654	NF_ACGAMT	0	0	0	0	0	0
655	NF_3OAS120	0	0	0	0	0	0
656	NF_3OAS121	0	0	0	0	0	0
657	NF_EX_g3pg_e	-2.84217e-14	-2.84217e-14	-2.84217e-14	-2.84217e-14	-2.84217e-14	0
658	NF_3OAS141	0	0	0	0	0	0
659	NF_3OAS160	0	0	0	0	0	0
660	NF_3OAS180	0	0	0	0	0	0
661	NF_ACM6PH	0	0	0	0	0	0
662	NF_ACMAMUT	0	0	0	0	0	0
663	NF_3OAS181	0	0	0	0	0	0
664	NF_3OAS60	0	0	0	0	0	0
665	NF_3OAS80	0	0	0	0	0	0
666	NF_3PEPTabcpp	0	0	0	0	0	0
667	NF_3PEPTtex	2.84217e-14	2.84217e-14	2.84217e-14	2.84217e-14	2.84217e-14	0
668	NF_4PCP	0	0	0	0	0	0
669	NF_4PCPpp	0	0	0	0	0	0
670	NF_4PEPTabcpp	0	0	0	0	0	0
671	NF_4PEPTtex	0	0	0	0	0	0
672	NF_5DGLCNR	0	0	0	0	0	0
673	NF_ACOAD8f	0	0	0	0	0	0
674	NF_ACOATA	0	0	0	0	0	0
675	NF_5DGLCNt2rpp	2.84217e-14	2.84217e-14	2.84217e-14	2.84217e-14	2.84217e-14	0
676	NF_5DGLCNtex	2.84217e-14	2.84217e-14	2.84217e-14	2.84217e-14	2.84217e-14	0
677	NF_ACOLIPAabctex	0	0	0	0	0	0
678	NF_ACPPAT120	0	0	0	0	0	0
679	NF_AGM4PCPpp	0	0	0	0	0	0
680	NF_AGM4PH	0	0	0	0	0	0
681	NF_AGM4Pt2pp	0	0	0	0	0	0
682	NF_AGMH	0	0	0	0	0	0
683	NF_ACPPAT140	0	0	0	0	0	0
684	NF_ACPPAT141	0	0	0	0	0	0
685	NF_AGMHE	0	0	0	0	0	0
686	NF_AGMT	0	0	0	0	0	0
687	NF_AGMt2pp	0	0	0	0	0	0
688	NF_AGMtex	2.84217e-14	2.84217e-14	2.84217e-14	2.84217e-14	2.84217e-14	0
689	NF_ACPPAT180	0	0	0	0	0	0
690	NF_ACPPAT181	0	0	0	0	0	0
691	NF_AGPAT120	0	0	0	0	0	0
692	NF_AGPAT140	0	0	0	0	0	0
693	NF_ACSERtex	0	0	0	0	0	0
694	NF_AGPAT141	0	0	0	0	0	0
695	NF_ACSERtpp	0	0	0	0	0	0
696	NF_AGPAT180	0	0	0	0	0	0
697	NF_AGPAT181	0	0	0	0	0	0
698	NF_ADA	0	0	0	0	0	0
699	NF_AKGt2rpp	2.84217e-14	2.84217e-14	2.84217e-14	2.84217e-14	2.84217e-14	0
700	NF_AKGtex	2.84217e-14	2.84217e-14	2.84217e-14	2.84217e-14	2.84217e-14	0
701	NF_ALAALAD	0	0	0	0	0	0
702	NF_ALAALAabcpp	0	0	0	0	0	0
703	NF_ADD	0	0	0	0	0	0
704	NF_ADEt2rpp	2.84217e-14	2.84217e-14	2.84217e-14	2.84217e-14	2.84217e-14	0
705	NF_ADEtex	2.84217e-14	2.84217e-14	2.84217e-14	2.84217e-14	2.84217e-14	0
706	NF_ADK3	0	0	0	0	0	0
707	NF_ADK4	0	0	0	0	0	0
708	NF_ADMDC	0	0	0	0	0	0
709	NF_ADNCYC	0	0	0	0	0	0
710	NF_ADNK1	0	0	0	0	0	0
711	NF_ALAALAtex	0	0	0	0	0	0
712	NF_ALAGLUE	-2.84217e-14	-2.84217e-14	-2.84217e-14	-2.84217e-14	-2.84217e-14	0
713	NF_ADNUC	0	0	0	0	0	0
714	NF_ADNt2pp_copy1	0	0	0	0	0	0
715	NF_ADNt2pp_copy2	0	0	0	0	0	0
716	NF_ADNtex	0	0	0	0	0	0
717	NF_ALATA_D2	0	0	0	0	0	0
718	NF_ALATA_L2	0	0	0	0	0	0
719	NF_ALAabcpp	0	0	0	0	0	0
720	NF_ALAt2pp_copy1	0	0	0	0	0	0
721	NF_ALAt2pp_copy2	0	0	0	0	0	0
722	NF_ALAt4pp	0	0	0	0	0	0
723	NF_ALAtex	0	0	0	0	0	0
724	NF_ALCD19	2.84217e-14	2.84217e-14	2.84217e-14	2.84217e-14	2.84217e-14	0
725	NF_ALCD2x	2.84217e-14	2.84217e-14	2.84217e-14	2.84217e-14	2.84217e-14	0
726	NF_ADPRDP	0	0	0	0	0	0
727	NF_AGDC	0	0	0	0	0	0
728	NF_ALDD2x	0	0	0	0	0	0
729	NF_ALDD2y	0	0	0	0	0	0
730	NF_AGM3PA	0	0	0	0	0	0
731	NF_AGM3PApp	0	0	0	0	0	0
732	NF_AGM3PH	0	0	0	0	0	0
733	NF_AGM3Pt2pp	0	0	0	0	0	0
734	NF_AGM4PA	0	0	0	0	0	0
735	NF_ALLTAMH	0	0	0	0	0	0
736	NF_ALLTN	0	0	0	0	0	0
737	NF_ALLTNt2rpp	2.84217e-14	2.84217e-14	2.84217e-14	2.84217e-14	2.84217e-14	0
738	NF_AGM4PApp	0	0	0	0	0	0
739	NF_AGM4PCP	0	0	0	0	0	0
740	NF_ALLTNtex	2.84217e-14	2.84217e-14	2.84217e-14	2.84217e-14	2.84217e-14	0
741	NF_ALR2	0	0	0	0	0	0
742	NF_ALR4x	0	0	0	0	0	0
743	NF_ASNN	0	0	0	0	0	0
744	NF_ASNNpp	0	0	0	0	0	0
745	NF_AMPN	0	0	0	0	0	0
746	NF_ASNS1	0	0	0	0	0	0
747	NF_AM3PA	0	0	0	0	0	0
748	NF_AMPTASECG	0	0	0	0	0	0
749	NF_AM4PA	0	0	0	0	0	0
750	NF_AM4PCP	0	0	0	0	0	0
751	NF_ASNabcpp	0	0	0	0	0	0
752	NF_ASNt2rpp	5.68434e-14	5.68434e-14	5.68434e-14	5.68434e-14	5.68434e-14	0
753	NF_ASNtex	5.68434e-14	5.68434e-14	5.68434e-14	5.68434e-14	5.68434e-14	0
754	NF_ANHGMtex	2.84217e-14	2.84217e-14	2.84217e-14	2.84217e-14	2.84217e-14	0
755	NF_ASPO3	0	0	0	0	0	0
756	NF_ANHMK	0	0	0	0	0	0
757	NF_ASPO4	0	0	0	0	0	0
758	NF_ASPO5	0	0	0	0	0	0
759	NF_AOBUTDs	0	0	0	0	0	0
760	NF_ASPT	0	0	0	0	0	0
761	NF_AP4AH	0	0	0	0	0	0
762	NF_AP4AS	0	0	0	0	0	0
763	NF_ASPabcpp	0	0	0	0	0	0
764	NF_ASPt2_2pp	0	0	0	0	0	0
765	NF_ASPt2_3pp	0	0	0	0	0	0
766	NF_ASPt2pp_copy1	0	0	0	0	0	0
767	NF_CBMD	0	0	0	0	0	0
768	NF_CBPS	0	0	0	0	0	0
769	NF_ASPt2pp_copy2	0	0	0	0	0	0
770	NF_ASPtex	2.84217e-14	2.84217e-14	2.84217e-14	2.84217e-14	2.84217e-14	0
771	NF_AST	0	0	0	0	0	0
772	NF_ATHRDHr	0	0	0	0	0	0
773	NF_ATPHs	0	0	0	0	0	0
774	NF_ATPM	3.15	3.15	3.15	3.15	3.15	0
775	NF_CD2abcpp	0	0	0	0	0	0
776	NF_CD2t3pp	0	0	0	0	0	0
777	NF_APG3PAT120	0	0	0	0	0	0
778	NF_ATPS4rpp	17.6653	17.6653	17.6653	17.6653	17.6653	0
779	NF_CD2tpp	0	0	0	0	0	0
780	NF_CDAPPA120	0	0	0	0	0	0
781	NF_CDAPPA140	0	0	0	0	0	0
782	NF_CDAPPA141	0	0	0	0	0	0
783	NF_CDAPPA160	0	0	0	0	0	0
784	NF_CDAPPA161	0	0	0	0	0	0
785	NF_CDAPPA180	0	0	0	0	0	0
786	NF_CDAPPA181	0	0	0	0	0	0
787	NF_APG3PAT140	0	0	0	0	0	0
788	NF_APG3PAT141	0	0	0	0	0	0
789	NF_CGLYabcpp	0	0	0	0	0	0
790	NF_CGLYtex	0	0	0	0	0	0
791	NF_CADVtpp	0	0	0	0	0	0
792	NF_CITL	0	0	0	0	0	0
793	NF_CITt3pp	0	0	0	0	0	0
794	NF_CITt7pp	0	0	0	0	0	0
795	NF_CITtex	0	0	0	0	0	0
796	NF_CMPN	0	0	0	0	0	0
797	NF_CLIPAabctex	0	0	0	0	0	0
798	NF_CLPNH120pp	0	0	0	0	0	0
799	NF_CLPNH140pp	0	0	0	0	0	0
800	NF_CLPNH141pp	0	0	0	0	0	0
801	NF_CMtex	0	0	0	0	0	0
802	NF_CMtpp	0	0	0	0	0	0
803	NF_CLPNH160pp	0	0	0	0	0	0
804	NF_COBALT2abcpp	0	0	0	0	0	0
805	NF_COBALT2t3pp	0	0	0	0	0	0
806	NF_CLPNH161pp	0	0	0	0	0	0
807	NF_CLPNH180pp	0	0	0	0	0	0
808	NF_CLPNH181pp	0	0	0	0	0	0
809	NF_CLPNS120pp	0	0	0	0	0	0
810	NF_CLPNS140pp	0	0	0	0	0	0
811	NF_APG3PAT180	0	0	0	0	0	0
812	NF_COLIPAKpp	0	0	0	0	0	0
813	NF_CLPNS141pp	0	0	0	0	0	0
814	NF_CLPNS160pp	0	0	0	0	0	0
815	NF_APG3PAT181	0	0	0	0	0	0
816	NF_CLPNS161pp	0	0	0	0	0	0
817	NF_COLIPAPabctex	0	0	0	0	0	0
818	NF_COLIPAabcpp	0	0	0	0	0	0
819	NF_APH120	0	0	0	0	0	0
820	NF_COLIPAabctex	0	0	0	0	0	0
821	NF_CLPNS180pp	0	0	0	0	0	0
822	NF_APH140	0	0	0	0	0	0
823	NF_CPGNR1	0	0	0	0	0	0
824	NF_APH141	0	0	0	0	0	0
825	NF_APH160	0	0	0	0	0	0
826	NF_CPGNR2	0	0	0	0	0	0
827	NF_CPGNR3	0	0	0	0	0	0
828	NF_APH161	0	0	0	0	0	0
829	NF_CPGNUtex	0	0	0	0	0	0
830	NF_APH180	0	0	0	0	0	0
831	NF_APH181	0	0	0	0	0	0
832	NF_CPGNUtpp	0	0	0	0	0	0
833	NF_CPGNabcpp	0	0	0	0	0	0
834	NF_CPGNexs	0	0	0	0	0	0
835	NF_CPGNtonex	0	0	0	0	0	0
836	NF_CYSDS	0	0	0	0	0	0
837	NF_CPPPGO2	0	0	0	0	0	0
838	NF_CYSabc2pp	0	0	0	0	0	0
839	NF_CRNDabcpp	0	0	0	0	0	0
840	NF_CYSabcpp	0	0	0	0	0	0
841	NF_CYStex	2.84217e-14	2.84217e-14	2.84217e-14	2.84217e-14	2.84217e-14	0
842	NF_ARBTNR1	0	0	0	0	0	0
843	NF_CYStpp	0	0	0	0	0	0
844	NF_CYTBD2pp	0	0	0	0	0	0
845	NF_CYTBDpp	0	0	0	0	0	0
846	NF_CYTD	0	0	0	0	0	0
847	NF_CRNDt2rpp	0	0	0	0	0	0
848	NF_CRNabcpp	0	0	0	0	0	0
849	NF_CRNt2rpp	0	0	0	0	0	0
850	NF_CYTDH	0	0	0	0	0	0
851	NF_CRNt8pp	0	0	0	0	0	0
852	NF_CYTDK2	0	0	0	0	0	0
853	NF_ARBTNR2	0	0	0	0	0	0
854	NF_CYTDt2pp_copy1	0	0	0	0	0	0
855	NF_CSND	0	0	0	0	0	0
856	NF_CYTDt2pp_copy2	2.84217e-14	2.84217e-14	2.84217e-14	2.84217e-14	2.84217e-14	0
857	NF_CYTDtex	2.84217e-14	2.84217e-14	2.84217e-14	2.84217e-14	2.84217e-14	0
858	NF_ARBTNR3	0	0	0	0	0	0
859	NF_CTBTabcpp	0	0	0	0	0	0
860	NF_CYTK2	0	0	0	0	0	0
861	NF_D_LACt2pp	2.84217e-14	2.84217e-14	2.84217e-14	2.84217e-14	2.84217e-14	0
862	NF_D_LACtex	2.84217e-14	2.84217e-14	2.84217e-14	2.84217e-14	2.84217e-14	0
863	NF_CTBTt2rpp	0	0	0	0	0	0
864	NF_ARBTNabcpp	0	0	0	0	0	0
865	NF_CTECOAI7	2.84217e-14	2.84217e-14	2.84217e-14	2.84217e-14	2.84217e-14	0
866	NF_CTECOAI8	0	0	0	0	0	0
867	NF_DAAD	0	0	0	0	0	0
868	NF_DADA	0	0	0	0	0	0
869	NF_DADK	0	0	0	0	0	0
870	NF_DAGK120	0	0	0	0	0	0
871	NF_CU2abcpp	0	0	0	0	0	0
872	NF_DAGK140	0	0	0	0	0	0
873	NF_ARBTNexs	0	0	0	0	0	0
874	NF_DAGK141	0	0	0	0	0	0
875	NF_DAGK160	0	0	0	0	0	0
876	NF_DAGK161	0	0	0	0	0	0
877	NF_ARBTNtex	0	0	0	0	0	0
878	NF_DAGK180	0	0	0	0	0	0
879	NF_DAGK181	0	0	0	0	0	0
880	NF_ARBTNtonex	0	0	0	0	0	0
881	NF_DALAtex	2.84217e-14	2.84217e-14	2.84217e-14	2.84217e-14	2.84217e-14	0
882	NF_ARBTNtpp	0	0	0	0	0	0
883	NF_DAPtex	0	0	0	0	0	0
884	NF_DASYN120	0	0	0	0	0	0
885	NF_DASYN140	0	0	0	0	0	0
886	NF_DASYN141	0	0	0	0	0	0
887	NF_DGK1	0	0	0	0	0	0
888	NF_DASYN180	0	0	0	0	0	0
889	NF_DASYN181	0	0	0	0	0	0
890	NF_DATPHs	0	0	0	0	0	0
891	NF_DHAtex	2.84217e-14	2.84217e-14	2.84217e-14	2.84217e-14	2.84217e-14	0
892	NF_ARBabcpp	0	0	0	0	0	0
893	NF_DHAtpp	2.84217e-14	2.84217e-14	2.84217e-14	2.84217e-14	2.84217e-14	0
894	NF_DHBD	0	0	0	0	0	0
895	NF_DHBS	0	0	0	0	0	0
896	NF_DHBSH	0	0	0	0	0	0
897	NF_DCTPD	0	0	0	0	0	0
898	NF_DCYTD	0	0	0	0	0	0
899	NF_ARBt2rpp	0	0	0	0	0	0
900	NF_ARBt3ipp	0	0	0	0	0	0
901	NF_ARGAGMt7pp	0	0	0	0	0	0
902	NF_ARGDC	0	0	0	0	0	0
903	NF_DOXRBCNtex	0	0	0	0	0	0
904	NF_ARGDCpp	0	0	0	0	0	0
905	NF_DOXRBCNtpp	0	0	0	0	0	0
906	NF_ARGORNt7pp	0	0	0	0	0	0
907	NF_DHORD5	0	0	0	0	0	0
908	NF_DHORDfum	0	0	0	0	0	0
909	NF_DRPA	0	0	0	0	0	0
910	NF_DSERDHr	0	0	0	0	0	0
911	NF_ARGabcpp	0	0	0	0	0	0
912	NF_ARGt3pp	0	0	0	0	0	0
913	NF_DURIK1	0	0	0	0	0	0
914	NF_DURIPP	0	0	0	0	0	0
915	NF_ARGtex	2.84217e-14	2.84217e-14	2.84217e-14	2.84217e-14	2.84217e-14	0
916	NF_EAR100x	0	0	0	0	0	0
917	NF_EAR100y	0	0	0	0	0	0
918	NF_EAR120x	0	0	0	0	0	0
919	NF_EAR120y	0	0	0	0	0	0
920	NF_EAR121x	0	0	0	0	0	0
921	NF_EAR121y	0	0	0	0	0	0
922	NF_EAR140x	0	0	0	0	0	0
923	NF_EAR140y	0	0	0	0	0	0
924	NF_EAR141x	0	0	0	0	0	0
925	NF_EAR141y	0	0	0	0	0	0
926	NF_EAR160x	0	0	0	0	0	0
927	NF_EAR160y	0	0	0	0	0	0
928	NF_EAR161y	0	0	0	0	0	0
929	NF_EAR180x	0	0	0	0	0	0
930	NF_EAR180y	0	0	0	0	0	0
931	NF_EAR181x	0	0	0	0	0	0
932	NF_EAR181y	0	0	0	0	0	0
933	NF_ECOAH8	-8.52651e-14	-8.52651e-14	-8.52651e-14	-8.52651e-14	-8.52651e-14	0
934	NF_EDA	0	0	0	0	0	0
935	NF_EDD	0	0	0	0	0	0
936	NF_EDTXS1	0	0	0	0	0	0
937	NF_EDTXS2	0	0	0	0	0	0
938	NF_EDTXS3	0	0	0	0	0	0
939	NF_EDTXS4	0	0	0	0	0	0
940	NF_EAR40x	0	0	0	0	0	0
941	NF_EAR40y	0	0	0	0	0	0
942	NF_EAR60x	0	0	0	0	0	0
943	NF_EAR60y	0	0	0	0	0	0
944	NF_ENLIPAabctex	0	0	0	0	0	0
945	NF_EAR80x	0	0	0	0	0	0
946	NF_EAR80y	0	0	0	0	0	0
947	NF_ECA4COLIPAabctex	0	0	0	0	0	0
948	NF_ENTCS	0	0	0	0	0	0
949	NF_ENTERES	0	0	0	0	0	0
950	NF_ENTERES2	0	0	0	0	0	0
951	NF_ECA4OALpp	0	0	0	0	0	0
952	NF_ECAP1pp	0	0	0	0	0	0
953	NF_ECAP2pp	0	0	0	0	0	0
954	NF_ECAP3pp	0	0	0	0	0	0
955	NF_ECAtpp	0	0	0	0	0	0
956	NF_ETHAAL	0	0	0	0	0	0
957	NF_ETHAt2pp	0	0	0	0	0	0
958	NF_ETHAtex	0	0	0	0	0	0
959	NF_ETOHtex	2.84217e-14	2.84217e-14	2.84217e-14	2.84217e-14	2.84217e-14	0
960	NF_FDH4pp	0	0	0	0	0	0
961	NF_ETOHtrpp	2.84217e-14	2.84217e-14	2.84217e-14	2.84217e-14	2.84217e-14	0
962	NF_F6PP	0	0	0	0	0	0
963	NF_FLDR2	0	0	0	0	0	0
964	NF_FLVR	0	0	0	0	0	0
965	NF_FDH5pp	0	0	0	0	0	0
966	NF_FLVRx	0	0	0	0	0	0
967	NF_FMNRx	0	0	0	0	0	0
968	NF_FA100ACPHi	0	0	0	0	0	0
969	NF_FA120ACPHi	0	0	0	0	0	0
970	NF_FA140ACPHi	0	0	0	0	0	0
971	NF_FA141ACPHi	0	0	0	0	0	0
972	NF_FA160ACPHi	0	0	0	0	0	0
973	NF_FA161ACPHi	0	0	0	0	0	0
974	NF_FMNRx2	0	0	0	0	0	0
975	NF_FOMETRi	0	0	0	0	0	0
976	NF_FORt2pp	0	0	0	0	0	0
977	NF_FORtex	2.84217e-14	2.84217e-14	2.84217e-14	2.84217e-14	2.84217e-14	0
978	NF_FORtppi	-2.84217e-14	-2.84217e-14	-2.84217e-14	-2.84217e-14	-2.84217e-14	0
979	NF_FRD2	0	0	0	0	0	0
980	NF_FRD3	0	0	0	0	0	0
981	NF_FA80ACPHi	0	0	0	0	0	0
982	NF_FACOAE100	0	0	0	0	0	0
983	NF_FACOAE140	0	0	0	0	0	0
984	NF_FTHFD	0	0	0	0	0	0
985	NF_FACOAE161	0	0	0	0	0	0
986	NF_FACOAE180	0	0	0	0	0	0
987	NF_FACOAE181	0	0	0	0	0	0
988	NF_FUSAtex	0	0	0	0	0	0
989	NF_FUSAtpp	0	0	0	0	0	0
990	NF_FACOAE60	0	0	0	0	0	0
991	NF_FACOAE80	0	0	0	0	0	0
992	NF_FACOAL120t2pp	0	0	0	0	0	0
993	NF_FACOAL140t2pp	0	0	0	0	0	0
994	NF_G1PTT	0	0	0	0	0	0
995	NF_FACOAL141t2pp	0	0	0	0	0	0
996	NF_FACOAL160t2pp	0	0	0	0	0	0
997	NF_FACOAL161t2pp	0	0	0	0	0	0
998	NF_FACOAL180t2pp	0	0	0	0	0	0
999	NF_FACOAL181t2pp	0	0	0	0	0	0
1000	NF_FACOAL60t2pp	0	0	0	0	0	0
1001	NF_G3PAT120	0	0	0	0	0	0
1002	NF_G3PAT140	0	0	0	0	0	0
1003	NF_G3PAT141	0	0	0	0	0	0
1004	NF_G3PAT180	0	0	0	0	0	0
1005	NF_FADRx2	0	0	0	0	0	0
1006	NF_G3PAT181	0	0	0	0	0	0
1007	NF_G3PD5	0	0	0	0	0	0
1008	NF_G3PD6	0	0	0	0	0	0
1009	NF_G3PD7	0	0	0	0	0	0
1010	NF_FE2abcpp	0	0	0	0	0	0
1011	NF_FBP	0	0	0	0	0	0
1012	NF_G3PEabcpp	0	0	0	0	0	0
1013	NF_FE2t2pp	0	0	0	0	0	0
1014	NF_G3PEtex	2.84217e-14	2.84217e-14	2.84217e-14	2.84217e-14	2.84217e-14	0
1015	NF_G3PGabcpp	0	0	0	0	0	0
1016	NF_G3PGtex	2.84217e-14	2.84217e-14	2.84217e-14	2.84217e-14	2.84217e-14	0
1017	NF_FE2t3pp	0	0	0	0	0	0
1018	NF_G3PT	0	0	0	0	0	0
1019	NF_GGPTRCS	0	0	0	0	0	0
1020	NF_G6PDA	0	0	0	0	0	0
1021	NF_GLBRAN2	0	0	0	0	0	0
1022	NF_G6PP	0	0	0	0	0	0
1023	NF_GLCDpp	0	0	0	0	0	0
1024	NF_GLCNt2rpp	2.84217e-14	2.84217e-14	2.84217e-14	2.84217e-14	2.84217e-14	0
1025	NF_GLCNtex	2.84217e-14	2.84217e-14	2.84217e-14	2.84217e-14	2.84217e-14	0
1026	NF_GLCP	0	0	0	0	0	0
1027	NF_GLCP2	0	0	0	0	0	0
1028	NF_GLCS1	0	0	0	0	0	0
1029	NF_GLCTR1	0	0	0	0	0	0
1030	NF_GLCTR2	0	0	0	0	0	0
1031	NF_GALT1	0	0	0	0	0	0
1032	NF_GLCTR3	0	0	0	0	0	0
1033	NF_GLCabcpp	0	0	0	0	0	0
1034	NF_GALUi	0	0	0	0	0	0
1035	NF_GLCptspp	2.93	2.93	2.93	2.93	2.93	0
1036	NF_FE3HOXR1	0	0	0	0	0	0
1037	NF_GLCt2pp	0	0	0	0	0	0
1038	NF_FE3HOXR2	0	0	0	0	0	0
1039	NF_FE3HOXR3	0	0	0	0	0	0
1040	NF_GLDBRAN2	0	0	0	0	0	0
1041	NF_FE3HOXUtex	0	0	0	0	0	0
1042	NF_GLGC	0	0	0	0	0	0
1043	NF_FE3HOXUtpp	0	0	0	0	0	0
1044	NF_FE3HOXabcpp	0	0	0	0	0	0
1045	NF_FE3HOXexs	0	0	0	0	0	0
1046	NF_GLUABUTt7pp	0	0	0	0	0	0
1047	NF_GLUCYS	0	0	0	0	0	0
1048	NF_GLUDC	0	0	0	0	0	0
1049	NF_GLUN	0	0	0	0	0	0
1050	NF_FE3HOXtonex	0	0	0	0	0	0
1051	NF_GART	0	0	0	0	0	0
1052	NF_GLUSy	0	0	0	0	0	0
1053	NF_GLUabcpp	0	0	0	0	0	0
1054	NF_GLUt2rpp	0	0	0	0	0	0
1055	NF_FE3Ri	0	0	0	0	0	0
1056	NF_GLUt4pp	0	0	0	0	0	0
1057	NF_GLUtex	2.84217e-14	2.84217e-14	2.84217e-14	2.84217e-14	2.84217e-14	0
1058	NF_GDPDPK	0	0	0	0	0	0
1059	NF_GDPMNH	0	0	0	0	0	0
1060	NF_GLXCL	0	0	0	0	0	0
1061	NF_FE3abcpp	0	0	0	0	0	0
1062	NF_GLYALDtex	2.84217e-14	2.84217e-14	2.84217e-14	2.84217e-14	2.84217e-14	0
1063	NF_GDPMNP	0	0	0	0	0	0
1064	NF_GDPTPDP	0	0	0	0	0	0
1065	NF_GLYALDtpp	2.84217e-14	2.84217e-14	2.84217e-14	2.84217e-14	2.84217e-14	0
1066	NF_FE3tex	0	0	0	0	0	0
1067	NF_GGGABADr	0	0	0	0	0	0
1068	NF_GGGABAH	0	0	0	0	0	0
1069	NF_GGPTRCO	0	0	0	0	0	0
1070	NF_GLYAT	0	0	0	0	0	0
1071	NF_GLYC3Pabcpp	0	0	0	0	0	0
1072	NF_FECRMR1	0	0	0	0	0	0
1073	NF_GLYC3Pt6pp	0	0	0	0	0	0
1074	NF_GLYC3Ptex	2.84217e-14	2.84217e-14	2.84217e-14	2.84217e-14	2.84217e-14	0
1075	NF_GTPDPDP	0	0	0	0	0	0
1076	NF_GLYCAt2rpp	2.84217e-14	2.84217e-14	2.84217e-14	2.84217e-14	2.84217e-14	0
1077	NF_GTPDPK	0	0	0	0	0	0
1078	NF_FECRMR2	0	0	0	0	0	0
1079	NF_GTPHs	0	0	0	0	0	0
1080	NF_GLYCAtex	2.84217e-14	2.84217e-14	2.84217e-14	2.84217e-14	2.84217e-14	0
1081	NF_GLYCDx	0	0	0	0	0	0
1082	NF_GLYCK	0	0	0	0	0	0
1083	NF_GUACYC	0	0	0	0	0	0
1084	NF_GLYCK2	0	0	0	0	0	0
1085	NF_FECRMR3	0	0	0	0	0	0
1086	NF_GLYCLTDx	0	0	0	0	0	0
1087	NF_GLYCLTDy	0	0	0	0	0	0
1088	NF_GUAD	0	0	0	0	0	0
1089	NF_GUAPRT	0	0	0	0	0	0
1090	NF_GUAt2pp	0	0	0	0	0	0
1091	NF_H2SO	0	0	0	0	0	0
1092	NF_GLYCLTtex	0	0	0	0	0	0
1093	NF_GLYCTO3	0	0	0	0	0	0
1094	NF_GLYCTO4	0	0	0	0	0	0
1095	NF_GLYCtex	2.84217e-14	2.84217e-14	2.84217e-14	2.84217e-14	2.84217e-14	0
1096	NF_GLYCtpp	0	0	0	0	0	0
1097	NF_GLYK	0	0	0	0	0	0
1098	NF_H2St1pp	0	0	0	0	0	0
1099	NF_H2Stex	0	0	0	0	0	0
1100	NF_FECRMUtex	0	0	0	0	0	0
1101	NF_FECRMUtpp	0	0	0	0	0	0
1102	NF_GLYOX	0	0	0	0	0	0
1103	NF_GLYOX3	0	0	0	0	0	0
1104	NF_GLYt2pp_copy1	0	0	0	0	0	0
1105	NF_HACD8	-8.52651e-14	-8.52651e-14	-8.52651e-14	-8.52651e-14	-8.52651e-14	0
1106	NF_FECRMabcpp	0	0	0	0	0	0
1107	NF_HCYSMT	0	0	0	0	0	0
1108	NF_GMHEPAT	0	0	0	0	0	0
1109	NF_FECRMexs	0	0	0	0	0	0
1110	NF_GMHEPK	0	0	0	0	0	0
1111	NF_HEPK1	0	0	0	0	0	0
1112	NF_GMHEPPA	0	0	0	0	0	0
1113	NF_GMPR	0	0	0	0	0	0
1114	NF_HEPK2	0	0	0	0	0	0
1115	NF_HEPT1	0	0	0	0	0	0
1116	NF_FECRMtonex	0	0	0	0	0	0
1117	NF_FEENTERR1	0	0	0	0	0	0
1118	NF_GNK	0	0	0	0	0	0
1119	NF_HEPT2	0	0	0	0	0	0
1120	NF_HEPT3	0	0	0	0	0	0
1121	NF_HEPT4	0	0	0	0	0	0
1122	NF_HEX1	0	0	0	0	0	0
1123	NF_HEX4	0	0	0	0	0	0
1124	NF_HEX7	0	0	0	0	0	0
1125	NF_FEENTERR2	0	0	0	0	0	0
1126	NF_GPDDA2	0	0	0	0	0	0
1127	NF_FEENTERR3	0	0	0	0	0	0
1128	NF_GPDDA2pp	0	0	0	0	0	0
1129	NF_FEENTERabcpp	0	0	0	0	0	0
1130	NF_FEENTERexs	0	0	0	0	0	0
1131	NF_GPDDA4	0	0	0	0	0	0
1132	NF_HISabcpp	0	0	0	0	0	0
1133	NF_FEENTERtex	0	0	0	0	0	0
1134	NF_GPDDA4pp	0	0	0	0	0	0
1135	NF_FEENTERtonex	0	0	0	0	0	0
1136	NF_HISt2rpp	5.68434e-14	5.68434e-14	5.68434e-14	5.68434e-14	5.68434e-14	0
1137	NF_HIStex	5.68434e-14	5.68434e-14	5.68434e-14	5.68434e-14	5.68434e-14	0
1138	NF_HOMt2pp	0	0	0	0	0	0
1139	NF_FEENTERtpp	0	0	0	0	0	0
1140	NF_GSNK	0	0	0	0	0	0
1141	NF_HOMtex	0	0	0	0	0	0
1142	NF_FEOXAMR1	0	0	0	0	0	0
1143	NF_FEOXAMR2	0	0	0	0	0	0
1144	NF_FEOXAMR3	0	0	0	0	0	0
1145	NF_GSPMDA	0	0	0	0	0	0
1146	NF_FEOXAMUtex	0	0	0	0	0	0
1147	NF_GSPMDS	0	0	0	0	0	0
1148	NF_FEOXAMUtpp	0	0	0	0	0	0
1149	NF_FEOXAMabcpp	0	0	0	0	0	0
1150	NF_GTHPi	0	0	0	0	0	0
1151	NF_GTHRDHpp	0	0	0	0	0	0
1152	NF_FEOXAMexs	0	0	0	0	0	0
1153	NF_GTHRDabc2pp	0	0	0	0	0	0
1154	NF_FEOXAMtonex	0	0	0	0	0	0
1155	NF_HPYRI	0	0	0	0	0	0
1156	NF_HPYRRx	0	0	0	0	0	0
1157	NF_HPYRRy	0	0	0	0	0	0
1158	NF_GTHRDabcpp	0	0	0	0	0	0
1159	NF_GTHRDtex	0	0	0	0	0	0
1160	NF_GTHS	0	0	0	0	0	0
1161	NF_FEROpp	0	0	0	0	0	0
1162	NF_INStex	0	0	0	0	0	0
1163	NF_HXAND	0	0	0	0	0	0
1164	NF_HXCT	0	0	0	0	0	0
1165	NF_LIPAabctex	0	0	0	0	0	0
1166	NF_HXPRT	0	0	0	0	0	0
1167	NF_HYPOE	0	0	0	0	0	0
1168	NF_KAS14	0	0	0	0	0	0
1169	NF_KAS15	0	0	0	0	0	0
1170	NF_HYXNtex	2.84217e-14	2.84217e-14	2.84217e-14	2.84217e-14	2.84217e-14	0
1171	NF_HYXNtpp	2.84217e-14	2.84217e-14	2.84217e-14	2.84217e-14	2.84217e-14	0
1172	NF_Kabcpp	0	0	0	0	0	0
1173	NF_Kt3pp	0	0	0	0	0	0
1174	NF_L_LACD2	0	0	0	0	0	0
1175	NF_ICHORS_copy1	0	0	0	0	0	0
1176	NF_ICHORS_copy2	0	0	0	0	0	0
1177	NF_ICHORT	0	0	0	0	0	0
1178	NF_ICL	0	0	0	0	0	0
1179	NF_IDOND	0	0	0	0	0	0
1180	NF_IDOND2	0	0	0	0	0	0
1181	NF_IDONt2rpp	2.84217e-14	2.84217e-14	2.84217e-14	2.84217e-14	2.84217e-14	0
1182	NF_L_LACD3	0	0	0	0	0	0
1183	NF_L_LACt2rpp	2.84217e-14	2.84217e-14	2.84217e-14	2.84217e-14	2.84217e-14	0
1184	NF_L_LACtex	2.84217e-14	2.84217e-14	2.84217e-14	2.84217e-14	2.84217e-14	0
1185	NF_LA4NTpp	0	0	0	0	0	0
1186	NF_LADGMDH	0	0	0	0	0	0
1187	NF_IDONtex	2.84217e-14	2.84217e-14	2.84217e-14	2.84217e-14	2.84217e-14	0
1188	NF_ILEabcpp	0	0	0	0	0	0
1189	NF_ILEt2rpp	5.68434e-14	5.68434e-14	5.68434e-14	5.68434e-14	5.68434e-14	0
1190	NF_ILEtex	5.68434e-14	5.68434e-14	5.68434e-14	5.68434e-14	5.68434e-14	0
1191	NF_LALDO2x	0	0	0	0	0	0
1192	NF_LALDO3	0	0	0	0	0	0
1193	NF_LALGP	0	0	0	0	0	0
1194	NF_LCADi	0	0	0	0	0	0
1195	NF_LCARR	0	0	0	0	0	0
1196	NF_LCARS	-2.84217e-14	-2.84217e-14	-2.84217e-14	-2.84217e-14	-2.84217e-14	0
1197	NF_INDOLEt2pp	0	0	0	0	0	0
1198	NF_INDOLEt2rpp	0	0	0	0	0	0
1199	NF_INDOLEtex	2.84217e-14	2.84217e-14	2.84217e-14	2.84217e-14	2.84217e-14	0
1200	NF_INSH	0	0	0	0	0	0
1201	NF_INSK	0	0	0	0	0	0
1202	NF_LCTSt3ipp	0	0	0	0	0	0
1203	NF_LCTStpp	0	0	0	0	0	0
1204	NF_INSt2pp_copy1	0	0	0	0	0	0
1205	NF_LDH_D	0	0	0	0	0	0
1206	NF_LPLIPAL1A120pp	0	0	0	0	0	0
1207	NF_LDH_D2	0	0	0	0	0	0
1208	NF_INSt2pp_copy2	0	0	0	0	0	0
1209	NF_LEUabcpp	0	0	0	0	0	0
1210	NF_LPLIPAL1A140pp	0	0	0	0	0	0
1211	NF_LEUt2rpp	5.68434e-14	5.68434e-14	5.68434e-14	5.68434e-14	5.68434e-14	0
1212	NF_LEUtex	5.68434e-14	5.68434e-14	5.68434e-14	5.68434e-14	5.68434e-14	0
1213	NF_LYStex	0	0	0	0	0	0
1214	NF_LGTHL	0	0	0	0	0	0
1215	NF_LPLIPAL1A141pp	0	0	0	0	0	0
1216	NF_LIPACabcpp	0	0	0	0	0	0
1217	NF_LIPAabcpp	0	0	0	0	0	0
1218	NF_MACPD	0	0	0	0	0	0
1219	NF_LPLIPAL1A160pp	0	0	0	0	0	0
1220	NF_MELIBt2pp	0	0	0	0	0	0
1221	NF_LPLIPAL1A161pp	0	0	0	0	0	0
1222	NF_MELIBt3ipp	0	0	0	0	0	0
1223	NF_LPLIPAL1A180pp	0	0	0	0	0	0
1224	NF_LPLIPAL1A181pp	0	0	0	0	0	0
1225	NF_METOX1s	0	0	0	0	0	0
1226	NF_METOX2s	0	0	0	0	0	0
1227	NF_LPLIPAL1E120pp	0	0	0	0	0	0
1228	NF_MALt2_2pp	0	0	0	0	0	0
1229	NF_MALt2_3pp	0	0	0	0	0	0
1230	NF_MALt3pp	0	0	0	0	0	0
1231	NF_MALtex	0	0	0	0	0	0
1232	NF_LPLIPAL1E140pp	0	0	0	0	0	0
1233	NF_MAN1PT2	0	0	0	0	0	0
1234	NF_LPLIPAL1E141pp	0	0	0	0	0	0
1235	NF_LPLIPAL1E160pp	0	0	0	0	0	0
1236	NF_METSOXR1	0	0	0	0	0	0
1237	NF_LPLIPAL1E161pp	0	0	0	0	0	0
1238	NF_METSOXR2	0	0	0	0	0	0
1239	NF_LPLIPAL1E180pp	0	0	0	0	0	0
1240	NF_MCITD	0	0	0	0	0	0
1241	NF_LPLIPAL1E181pp	0	0	0	0	0	0
1242	NF_MG2tpp	0	0	0	0	0	0
1243	NF_MCITL2	0	0	0	0	0	0
1244	NF_MCITS	0	0	0	0	0	0
1245	NF_MG2uabcpp	0	0	0	0	0	0
1246	NF_LPLIPAL1G120pp	0	0	0	0	0	0
1247	NF_MGSA	0	0	0	0	0	0
1248	NF_MICITDr	0	0	0	0	0	0
1249	NF_MINCYCtex	0	0	0	0	0	0
1250	NF_LPLIPAL1G140pp	0	0	0	0	0	0
1251	NF_MINCYCtpp	0	0	0	0	0	0
1252	NF_MCTP1Bpp	0	0	0	0	0	0
1253	NF_LPLIPAL1G141pp	0	0	0	0	0	0
1254	NF_MCTP2App	0	0	0	0	0	0
1255	NF_MDDCP1pp	0	0	0	0	0	0
1256	NF_MDDCP2pp	0	0	0	0	0	0
1257	NF_MDDCP3pp	0	0	0	0	0	0
1258	NF_MLDCP1App	0	0	0	0	0	0
1259	NF_MLDCP1Bpp	0	0	0	0	0	0
1260	NF_MLDCP2App	0	0	0	0	0	0
1261	NF_MLDCP2Bpp	0	0	0	0	0	0
1262	NF_MLDCP3App	0	0	0	0	0	0
1263	NF_MLDEP1pp	0	0	0	0	0	0
1264	NF_MDDCP4pp	0	0	0	0	0	0
1265	NF_MDDCP5pp	0	0	0	0	0	0
1266	NF_LPLIPAL1G160pp	0	0	0	0	0	0
1267	NF_MDDEP1pp	0	0	0	0	0	0
1268	NF_MDDEP2pp	0	0	0	0	0	0
1269	NF_MLDEP2pp	0	0	0	0	0	0
1270	NF_MDDEP3pp	0	0	0	0	0	0
1271	NF_MDDEP4pp	0	0	0	0	0	0
1272	NF_LPLIPAL1G161pp	0	0	0	0	0	0
1273	NF_MLTG3	0	0	0	0	0	0
1274	NF_MLTG4	0	0	0	0	0	0
1275	NF_MDH2	0	0	0	0	0	0
1276	NF_LPLIPAL1G180pp	0	0	0	0	0	0
1277	NF_MDH3	0	0	0	0	0	0
1278	NF_MLTG5	0	0	0	0	0	0
1279	NF_MLTGY1pp	0	0	0	0	0	0
1280	NF_MLTGY2pp	0	0	0	0	0	0
1281	NF_MLTGY3pp	0	0	0	0	0	0
1282	NF_MLTGY4pp	0	0	0	0	0	0
1283	NF_ME1	0	0	0	0	0	0
1284	NF_ME2	0	0	0	0	0	0
1285	NF_MLTP1	0	0	0	0	0	0
1286	NF_MLTP2	0	0	0	0	0	0
1287	NF_MLTP3	0	0	0	0	0	0
1288	NF_MMCD	0	0	0	0	0	0
1289	NF_LPLIPAL1G181pp	0	0	0	0	0	0
1290	NF_MMM	0	0	0	0	0	0
1291	NF_MN2t3pp	0	0	0	0	0	0
1292	NF_LPLIPAL2A120	0	0	0	0	0	0
1293	NF_LPLIPAL2A140	0	0	0	0	0	0
1294	NF_MOAT3C	0	0	0	0	0	0
1295	NF_MN6PP	0	0	0	0	0	0
1296	NF_LPLIPAL2A141	0	0	0	0	0	0
1297	NF_LPLIPAL2A160	0	0	0	0	0	0
1298	NF_MNt2pp	0	0	0	0	0	0
1299	NF_NDPK6	0	0	0	0	0	0
1300	NF_MPTG2	0	0	0	0	0	0
1301	NF_MSAR	0	0	0	0	0	0
1302	NF_NDPK7	0	0	0	0	0	0
1303	NF_NDPK8	0	0	0	0	0	0
1304	NF_LPLIPAL2A161	0	0	0	0	0	0
1305	NF_MTAN	0	0	0	0	0	0
1306	NF_NI2abcpp	0	0	0	0	0	0
1307	NF_NI2t3pp	0	0	0	0	0	0
1308	NF_LPLIPAL2A180	0	0	0	0	0	0
1309	NF_NI2uabcpp	0	0	0	0	0	0
1310	NF_NACODA	0	0	0	0	0	0
1311	NF_NADDP	0	0	0	0	0	0
1312	NF_NADH10	0	0	0	0	0	0
1313	NF_NMNAT	0	0	0	0	0	0
1314	NF_NMNDA	0	0	0	0	0	0
1315	NF_NMNN	0	0	0	0	0	0
1316	NF_NADH17pp	0	0	0	0	0	0
1317	NF_NADH18pp	0	0	0	0	0	0
1318	NF_LPLIPAL2A181	0	0	0	0	0	0
1319	NF_NNAM	0	0	0	0	0	0
1320	NF_NADH5	0	0	0	0	0	0
1321	NF_NADH9	0	0	0	0	0	0
1322	NF_NADN	0	0	0	0	0	0
1323	NF_NADPHQR2	0	0	0	0	0	0
1324	NF_NADPHQR3	0	0	0	0	0	0
1325	NF_NADPHQR4	0	0	0	0	0	0
1326	NF_NADPPPS	0	0	0	0	0	0
1327	NF_NADTRHD	0	0	0	0	0	0
1328	NF_NAMNPP	0	0	0	0	0	0
1329	NF_NAt3_1p5pp	0	0	0	0	0	0
1330	NF_NAt3_2pp	0	0	0	0	0	0
1331	NF_NOVBCNtex	0	0	0	0	0	0
1332	NF_NOVBCNtpp	0	0	0	0	0	0
1333	NF_NDPK5	0	0	0	0	0	0
1334	NF_NTD1	0	0	0	0	0	0
1335	NF_NTD10	0	0	0	0	0	0
1336	NF_NTD11	0	0	0	0	0	0
1337	NF_NTD12	0	0	0	0	0	0
1338	NF_NTD2	0	0	0	0	0	0
1339	NF_URIC	0	0	0	0	0	0
1340	NF_NTD3	0	0	0	0	0	0
1341	NF_NTD4	0	0	0	0	0	0
1342	NF_NTP1	0	0	0	0	0	0
1343	NF_NTP10	0	0	0	0	0	0
1344	NF_NTD5	0	0	0	0	0	0
1345	NF_NTD6	0	0	0	0	0	0
1346	NF_NTD7	0	0	0	0	0	0
1347	NF_NTP3	0	0	0	0	0	0
1348	NF_NTP5	0	0	0	0	0	0
1349	NF_NTPP1	0	0	0	0	0	0
1350	NF_NTPP10	0	0	0	0	0	0
1351	NF_NTD8	0	0	0	0	0	0
1352	NF_NTD9	0	0	0	0	0	0
1353	NF_NTPP11	0	0	0	0	0	0
1354	NF_NTPP2	0	0	0	0	0	0
1355	NF_NTPP3	0	0	0	0	0	0
1356	NF_NTPP4	0	0	0	0	0	0
1357	NF_NTPP5	0	0	0	0	0	0
1358	NF_ORNDC	0	0	0	0	0	0
1359	NF_ORNabcpp	0	0	0	0	0	0
1360	NF_NTPP6	0	0	0	0	0	0
1361	NF_NTPP7	0	0	0	0	0	0
1362	NF_NTPP8	0	0	0	0	0	0
1363	NF_ORNtex	0	0	0	0	0	0
1364	NF_NTPP9	0	0	0	0	0	0
1365	NF_NTPTP1	0	0	0	0	0	0
1366	NF_NTPTP2	0	0	0	0	0	0
1367	NF_OXAMTC	0	0	0	0	0	0
1368	NF_P5CD	0	0	0	0	0	0
1369	NF_PA120abcpp	0	0	0	0	0	0
1370	NF_PA140abcpp	0	0	0	0	0	0
1371	NF_PA141abcpp	0	0	0	0	0	0
1372	NF_PA160abcpp	0	0	0	0	0	0
1373	NF_LPLIPAL2E120	0	0	0	0	0	0
1374	NF_PA161abcpp	0	0	0	0	0	0
1375	NF_PA180abcpp	0	0	0	0	0	0
1376	NF_PA181abcpp	0	0	0	0	0	0
1377	NF_LPLIPAL2E140	0	0	0	0	0	0
1378	NF_O2tex	5.56117	5.56117	5.56117	5.56117	5.56117	0
1379	NF_O2tpp	5.56117	5.56117	5.56117	5.56117	5.56117	0
1380	NF_OAADC	0	0	0	0	0	0
1381	NF_OBTFL	0	0	0	0	0	0
1382	NF_LPLIPAL2E141	0	0	0	0	0	0
1383	NF_PAPA120	0	0	0	0	0	0
1384	NF_PAPA120pp	0	0	0	0	0	0
1385	NF_PAPA140	0	0	0	0	0	0
1386	NF_PAPA140pp	0	0	0	0	0	0
1387	NF_LPLIPAL2E160	0	0	0	0	0	0
1388	NF_PAPA141	0	0	0	0	0	0
1389	NF_PAPA141pp	0	0	0	0	0	0
1390	NF_LPLIPAL2E161	0	0	0	0	0	0
1391	NF_PAPA160	0	0	0	0	0	0
1392	NF_PAPA160pp	0	0	0	0	0	0
1393	NF_PAPA161	0	0	0	0	0	0
1394	NF_LPLIPAL2E180	0	0	0	0	0	0
1395	NF_PAPA161pp	0	0	0	0	0	0
1396	NF_PAPA180	0	0	0	0	0	0
1397	NF_PAPA180pp	0	0	0	0	0	0
1398	NF_PAPA181	0	0	0	0	0	0
1399	NF_PAPA181pp	0	0	0	0	0	0
1400	NF_LPLIPAL2E181	0	0	0	0	0	0
1401	NF_PDE1	0	0	0	0	0	0
1402	NF_PDE4	0	0	0	0	0	0
1403	NF_LPLIPAL2G120	0	0	0	0	0	0
1404	NF_OPHHX3	0	0	0	0	0	0
1405	NF_PDXPP	0	0	0	0	0	0
1406	NF_LPLIPAL2G140	0	0	0	0	0	0
1407	NF_PE120abcpp	0	0	0	0	0	0
1408	NF_PE140abcpp	0	0	0	0	0	0
1409	NF_LPLIPAL2G141	0	0	0	0	0	0
1410	NF_PE141abcpp	0	0	0	0	0	0
1411	NF_PG120abcpp	0	0	0	0	0	0
1412	NF_PG140abcpp	0	0	0	0	0	0
1413	NF_LPLIPAL2G160	0	0	0	0	0	0
1414	NF_PG141abcpp	0	0	0	0	0	0
1415	NF_PG160abcpp	0	0	0	0	0	0
1416	NF_PG161abcpp	0	0	0	0	0	0
1417	NF_PG180abcpp	0	0	0	0	0	0
1418	NF_LPLIPAL2G161	0	0	0	0	0	0
1419	NF_PG181abcpp	0	0	0	0	0	0
1420	NF_PE180abcpp	0	0	0	0	0	0
1421	NF_PE181abcpp	0	0	0	0	0	0
1422	NF_LPLIPAL2G180	0	0	0	0	0	0
1423	NF_PGMT	0	0	0	0	0	0
1424	NF_PGP120abcpp	0	0	0	0	0	0
1425	NF_PGP140abcpp	0	0	0	0	0	0
1426	NF_PETNT161pp	0	0	0	0	0	0
1427	NF_PETNT181pp	0	0	0	0	0	0
1428	NF_PFL	0	0	0	0	0	0
1429	NF_PGP141abcpp	0	0	0	0	0	0
1430	NF_PGP160abcpp	0	0	0	0	0	0
1431	NF_PGP161abcpp	0	0	0	0	0	0
1432	NF_LPLIPAL2G181	0	0	0	0	0	0
1433	NF_PGP180abcpp	0	0	0	0	0	0
1434	NF_PGP181abcpp	0	0	0	0	0	0
1435	NF_PLIPA1E181pp	0	0	0	0	0	0
1436	NF_PGPP120	0	0	0	0	0	0
1437	NF_LSERDHr	0	0	0	0	0	0
1438	NF_PGPP120pp	0	0	0	0	0	0
1439	NF_PGPP140	0	0	0	0	0	0
1440	NF_PLIPA1G120pp	0	0	0	0	0	0
1441	NF_PLIPA1G140pp	0	0	0	0	0	0
1442	NF_PLIPA1G141pp	0	0	0	0	0	0
1443	NF_PLIPA1G160pp	0	0	0	0	0	0
1444	NF_PLIPA1G161pp	0	0	0	0	0	0
1445	NF_PGPP140pp	0	0	0	0	0	0
1446	NF_PGPP141	0	0	0	0	0	0
1447	NF_PGPP141pp	0	0	0	0	0	0
1448	NF_PLIPA1G180pp	0	0	0	0	0	0
1449	NF_PLIPA1G181pp	0	0	0	0	0	0
1450	NF_PLIPA2A120pp	0	0	0	0	0	0
1451	NF_PLIPA2A140pp	0	0	0	0	0	0
1452	NF_PGPP160	0	0	0	0	0	0
1453	NF_PGPP160pp	0	0	0	0	0	0
1454	NF_PGPP161	0	0	0	0	0	0
1455	NF_PLIPA2A141pp	0	0	0	0	0	0
1456	NF_LYSDC	0	0	0	0	0	0
1457	NF_PLIPA2A160pp	0	0	0	0	0	0
1458	NF_PLIPA2A161pp	0	0	0	0	0	0
1459	NF_PLIPA2A180pp	0	0	0	0	0	0
1460	NF_PLIPA2A181pp	0	0	0	0	0	0
1461	NF_PGPP161pp	0	0	0	0	0	0
1462	NF_PGPP180	0	0	0	0	0	0
1463	NF_PGPP180pp	0	0	0	0	0	0
1464	NF_PGPP181	0	0	0	0	0	0
1465	NF_PGPP181pp	0	0	0	0	0	0
1466	NF_PLIPA2E120pp	0	0	0	0	0	0
1467	NF_PLIPA2E140pp	0	0	0	0	0	0
1468	NF_PLIPA2E141pp	0	0	0	0	0	0
1469	NF_PGSA120	0	0	0	0	0	0
1470	NF_PGSA140	0	0	0	0	0	0
1471	NF_LYSabcpp	0	0	0	0	0	0
1472	NF_PGSA141	0	0	0	0	0	0
1473	NF_PGSA160	0	0	0	0	0	0
1474	NF_PGSA161	0	0	0	0	0	0
1475	NF_PGSA180	0	0	0	0	0	0
1476	NF_PGSA181	0	0	0	0	0	0
1477	NF_PHEMEabcpp	0	0	0	0	0	0
1478	NF_PLIPA2E160pp	0	0	0	0	0	0
1479	NF_PLIPA2E161pp	0	0	0	0	0	0
1480	NF_PLIPA2E180pp	0	0	0	0	0	0
1481	NF_PLIPA2E181pp	0	0	0	0	0	0
1482	NF_PLIPA2G120pp	0	0	0	0	0	0
1483	NF_PLIPA2G140pp	0	0	0	0	0	0
1484	NF_PLIPA2G141pp	0	0	0	0	0	0
1485	NF_PLIPA2G160pp	0	0	0	0	0	0
1486	NF_PLIPA2G161pp	0	0	0	0	0	0
1487	NF_PLIPA2G180pp	0	0	0	0	0	0
1488	NF_PHEMEtiex	0	0	0	0	0	0
1489	NF_PLIPA2G181pp	0	0	0	0	0	0
1490	NF_LYSt2pp	0	0	0	0	0	0
1491	NF_PMANM	0	0	0	0	0	0
1492	NF_PHEt2rpp	2.84217e-14	2.84217e-14	2.84217e-14	2.84217e-14	2.84217e-14	0
1493	NF_PHEtex	2.84217e-14	2.84217e-14	2.84217e-14	2.84217e-14	2.84217e-14	0
1494	NF_LYSt3pp	0	0	0	0	0	0
1495	NF_PIuabcpp	0	0	0	0	0	0
1496	NF_PLIPA1A120pp	0	0	0	0	0	0
1497	NF_PLIPA1A140pp	0	0	0	0	0	0
1498	NF_PLIPA1A141pp	0	0	0	0	0	0
1499	NF_PLIPA1A160pp	0	0	0	0	0	0
1500	NF_POAACR	0	0	0	0	0	0
1501	NF_POX	0	0	0	0	0	0
1502	NF_PPA	0	0	0	0	0	0
1503	NF_PPA2	0	0	0	0	0	0
1504	NF_PPAKr	0	0	0	0	0	0
1505	NF_PLIPA1A161pp	0	0	0	0	0	0
1506	NF_PLIPA1A180pp	0	0	0	0	0	0
1507	NF_PLIPA1A181pp	0	0	0	0	0	0
1508	NF_PLIPA1E120pp	0	0	0	0	0	0
1509	NF_PLIPA1E140pp	0	0	0	0	0	0
1510	NF_PLIPA1E141pp	0	0	0	0	0	0
1511	NF_PLIPA1E160pp	0	0	0	0	0	0
1512	NF_PLIPA1E161pp	0	0	0	0	0	0
1513	NF_PLIPA1E180pp	0	0	0	0	0	0
1514	NF_PPCK	0	0	0	0	0	0
1515	NF_PPCSCT	0	0	0	0	0	0
1516	NF_PPGPPDP	0	0	0	0	0	0
1517	NF_PPK2	0	0	0	0	0	0
1518	NF_PPM2	0	0	0	0	0	0
1519	NF_PPPGO	0	0	0	0	0	0
1520	NF_PPS	0	0	0	0	0	0
1521	NF_PROD2	0	0	0	0	0	0
1522	NF_PROabcpp	0	0	0	0	0	0
1523	NF_PSD120	0	0	0	0	0	0
1524	NF_S2FE2SR	0	0	0	0	0	0
1525	NF_S2FE2SS	0	0	0	0	0	0
1526	NF_S2FE2SS2	0	0	0	0	0	0
1527	NF_PSD140	0	0	0	0	0	0
1528	NF_PSD141	0	0	0	0	0	0
1529	NF_S2FE2ST	0	0	0	0	0	0
1530	NF_S4FE4SR	0	0	0	0	0	0
1531	NF_S4FE4ST	0	0	0	0	0	0
1532	NF_S7PI	0	0	0	0	0	0
1533	NF_SADH	0	0	0	0	0	0
1534	NF_PYNP2r	0	0	0	0	0	0
1535	NF_PSD180	0	0	0	0	0	0
1536	NF_PSD181	0	0	0	0	0	0
1537	NF_SCYSDS	0	0	0	0	0	0
1538	NF_PYROX	0	0	0	0	0	0
1539	NF_PSSA120	0	0	0	0	0	0
1540	NF_PYRt2rpp	2.84217e-14	2.84217e-14	2.84217e-14	2.84217e-14	2.84217e-14	0
1541	NF_PSSA140	0	0	0	0	0	0
1542	NF_PSSA141	0	0	0	0	0	0
1543	NF_SERASr	0	0	0	0	0	0
1544	NF_PYRtex	2.84217e-14	2.84217e-14	2.84217e-14	2.84217e-14	2.84217e-14	0
1545	NF_PSSA180	0	0	0	0	0	0
1546	NF_PSSA181	0	0	0	0	0	0
1547	NF_PTA2	0	0	0	0	0	0
1548	NF_SERD_D	0	0	0	0	0	0
1549	NF_SERD_L	0	0	0	0	0	0
1550	NF_PTRCORNt7pp	0	0	0	0	0	0
1551	NF_PTRCTA	0	0	0	0	0	0
1552	NF_SERt2rpp	0	0	0	0	0	0
1553	NF_SERt4pp	0	0	0	0	0	0
1554	NF_SERtex	0	0	0	0	0	0
1555	NF_SGDS	0	0	0	0	0	0
1556	NF_SGSAD	0	0	0	0	0	0
1557	NF_PTRCabcpp	0	0	0	0	0	0
1558	NF_PTRCt2pp	0	0	0	0	0	0
1559	NF_PTRCtex	0	0	0	0	0	0
1560	NF_PUNP1	0	0	0	0	0	0
1561	NF_PUNP2	0	0	0	0	0	0
1562	NF_QUIN2tex	2.84217e-14	2.84217e-14	2.84217e-14	2.84217e-14	2.84217e-14	0
1563	NF_PUNP3	0	0	0	0	0	0
1564	NF_PUNP5	0	0	0	0	0	0
1565	NF_PUNP6	0	0	0	0	0	0
1566	NF_QUIN2tpp	2.84217e-14	2.84217e-14	2.84217e-14	2.84217e-14	2.84217e-14	0
1567	NF_PUNP7	0	0	0	0	0	0
1568	NF_PYAM5PO	0	0	0	0	0	0
1569	NF_PYDAMK	0	0	0	0	0	0
1570	NF_PYDXK	0	0	0	0	0	0
1571	NF_PYDXNK	0	0	0	0	0	0
1572	NF_QUINDH	2.84217e-14	2.84217e-14	2.84217e-14	2.84217e-14	2.84217e-14	0
1573	NF_SOTA	0	0	0	0	0	0
1574	NF_SPMDabcpp	0	0	0	0	0	0
1575	NF_PYDXPP	0	0	0	0	0	0
1576	NF_SPMDt3pp	0	0	0	0	0	0
1577	NF_SPMDtex	0	0	0	0	0	0
1578	NF_SPMS	0	0	0	0	0	0
1579	NF_THRA2	0	0	0	0	0	0
1580	NF_THRA	0	0	0	0	0	0
1581	NF_SSALx	0	0	0	0	0	0
1582	NF_THRD	0	0	0	0	0	0
1583	NF_R5PP	0	0	0	0	0	0
1584	NF_THRabcpp	0	0	0	0	0	0
1585	NF_THRt2pp	0	0	0	0	0	0
1586	NF_SSALy	0	0	0	0	0	0
1587	NF_SUCCt2_2pp	0	0	0	0	0	0
1588	NF_SUCCt2_3pp	0	0	0	0	0	0
1589	NF_SUCCt3pp	0	0	0	0	0	0
1590	NF_SUCCtex	2.84217e-14	2.84217e-14	2.84217e-14	2.84217e-14	2.84217e-14	0
1591	NF_THRt2rpp	0	0	0	0	0	0
1592	NF_THRt4pp	0	0	0	0	0	0
1593	NF_THRtex	2.84217e-14	2.84217e-14	2.84217e-14	2.84217e-14	2.84217e-14	0
1594	NF_THYMt3pp	0	0	0	0	0	0
1595	NF_THYMtex	0	0	0	0	0	0
1596	NF_SULabcpp	0	0	0	0	0	0
1597	NF_T2DECAI	0	0	0	0	0	0
1598	NF_TMDK1	0	0	0	0	0	0
1599	NF_TMDPP	0	0	0	0	0	0
1600	NF_RBK	0	0	0	0	0	0
1601	NF_TDP	0	0	0	0	0	0
1602	NF_TDPADGAT	0	0	0	0	0	0
1603	NF_TDPAGTA	0	0	0	0	0	0
1604	NF_TDPDRE	0	0	0	0	0	0
1605	NF_TDPDRR	0	0	0	0	0	0
1606	NF_TRE6PH	0	0	0	0	0	0
1607	NF_TRE6PP	0	0	0	0	0	0
1608	NF_TDPGDH	0	0	0	0	0	0
1609	NF_TRE6PS	0	0	0	0	0	0
1610	NF_TREH	0	0	0	0	0	0
1611	NF_THD2pp	0	0	0	0	0	0
1612	NF_THFAT	0	0	0	0	0	0
1613	NF_THIORDXi	0	0	0	0	0	0
1614	NF_THMDt2pp_copy1	0	0	0	0	0	0
1615	NF_TRPS1	0	0	0	0	0	0
1616	NF_TRPS2	0	0	0	0	0	0
1617	NF_THMDt2pp_copy2	2.84217e-14	2.84217e-14	2.84217e-14	2.84217e-14	2.84217e-14	0
1618	NF_THMDtex	2.84217e-14	2.84217e-14	2.84217e-14	2.84217e-14	2.84217e-14	0
1619	NF_TRPt2rpp	2.84217e-14	2.84217e-14	2.84217e-14	2.84217e-14	2.84217e-14	0
1620	NF_TRPtex	2.84217e-14	2.84217e-14	2.84217e-14	2.84217e-14	2.84217e-14	0
1621	NF_TRSARr	0	0	0	0	0	0
1622	NF_TTRCYCtex	0	0	0	0	0	0
1623	NF_TYRt2rpp	2.84217e-14	2.84217e-14	2.84217e-14	2.84217e-14	2.84217e-14	0
1624	NF_TYRtex	2.84217e-14	2.84217e-14	2.84217e-14	2.84217e-14	2.84217e-14	0
1625	NF_TTRCYCtpp	0	0	0	0	0	0
1626	NF_URIH	0	0	0	0	0	0
1627	NF_URIK2	0	0	0	0	0	0
1628	NF_URIt2pp_copy1	0	0	0	0	0	0
1629	NF_UACMAMO	0	0	0	0	0	0
1630	NF_UAG2E	-2.84217e-14	-2.84217e-14	-2.84217e-14	-2.84217e-14	-2.84217e-14	0
1631	NF_URIt2pp_copy2	0	0	0	0	0	0
1632	NF_URItex	0	0	0	0	0	0
1633	NF_RFAMPtex	0	0	0	0	0	0
1634	NF_VALabcpp	0	0	0	0	0	0
1635	NF_VALt2rpp	5.68434e-14	5.68434e-14	5.68434e-14	5.68434e-14	5.68434e-14	0
1636	NF_VALtex	5.68434e-14	5.68434e-14	5.68434e-14	5.68434e-14	5.68434e-14	0
1637	NF_RFAMPtpp	0	0	0	0	0	0
1638	NF_RHAT1	0	0	0	0	0	0
1639	NF_XAND	0	0	0	0	0	0
1640	NF_XANt2pp	0	0	0	0	0	0
1641	NF_UDCPDPpp	0	0	0	0	0	0
1642	NF_UDCPPtppi	0	0	0	0	0	0
1643	NF_XANtex	0	0	0	0	0	0
1644	NF_XANtpp	0	0	0	0	0	0
1645	NF_XPPT	0	0	0	0	0	0
1646	NF_XTSNH	0	0	0	0	0	0
1647	NF_XTSNt2rpp	2.84217e-14	2.84217e-14	2.84217e-14	2.84217e-14	2.84217e-14	0
1648	NF_XTSNtex	2.84217e-14	2.84217e-14	2.84217e-14	2.84217e-14	2.84217e-14	0
1649	NF_XYLI2	0	0	0	0	0	0
1650	NF_UDPGD	0	0	0	0	0	0
1651	NF_UDPGDC	0	0	0	0	0	0
1652	NF_UDPKAAT	-2.84217e-14	-2.84217e-14	-2.84217e-14	-2.84217e-14	-2.84217e-14	0
1653	NF_ZN2abcpp	0	0	0	0	0	0
1654	NF_ZN2t3pp	0	0	0	0	0	0
1655	NF_ZNabcpp	0	0	0	0	0	0
1656	NF_UGLYCH	0	0	0	0	0	0
1657	NF_ULA4NFT	0	0	0	0	0	0
1658	NF_ULA4Ntppi	0	0	0	0	0	0
1659	NF_UM3PL	0	0	0	0	0	0
1660	NF_UM4PCP	0	0	0	0	0	0
1661	NF_UM4PL	0	0	0	0	0	0
1662	NF_UPLA4FNF	0	0	0	0	0	0
1663	NF_UPLA4FNT	0	0	0	0	0	0
1664	NF_UPPRT	0	0	0	0	0	0
1665	NF_RNDR1	0	0	0	0	0	0
1666	NF_URACPAH	0	0	0	0	0	0
1667	NF_URAt2pp_copy1	0	0	0	0	0	0
1668	NF_RNDR1b	0	0	0	0	0	0
1669	NF_URAt2pp_copy2	0	0	0	0	0	0
1670	NF_URAtex	0	0	0	0	0	0
1671	NF_RNDR2	0	0	0	0	0	0
1672	NF_URDGLYCD	0	0	0	0	0	0
1673	NF_UREAtex	0	0	0	0	0	0
1674	NF_RNDR2b	0	0	0	0	0	0
1675	NF_UREAtpp	0	0	0	0	0	0
1676	NF_RNDR3	0	0	0	0	0	0
1677	NF_RNDR3b	0	0	0	0	0	0
1678	NF_RNDR4	0	0	0	0	0	0
1679	NF_RNDR4b	0	0	0	0	0	0
